# Supplementary material for: Role of genomic architecture in the expression dynamics of long noncoding RNAs during differentiation of human neuroblastoma cells
Source: BMC Syst Biol. 2013 Oct 16;7(Suppl 3):S11. doi: 10.1186/1752-0509-7-S3-S11 (PMC3852107; doi:10.1186/1752-0509-7-S3-S11)
Supplement: Additional file 11 — List of Agilent microarray probes. [file 1752-0509-7-S3-S11-S11.csv]

lncRNA accession number	Probe sequence
hinv|HIT000049312	TTTATTCTAAATCATCCATCTCTACCATATCTGAACAAAGAAAAGTTAGTGCCAAGGTGG
hinv|HIT000005161	TACACAGAGGTCAAAATGACTGATTATTGCTACACATGTCAAGGTGAATGAATTTCACTG
hinv|HIT000045526	TTTTTATACATTGGAGTCTACACAAGGCTTCCTGCTTTTTATAAAAGGAACTGCCTCTAC
hinv|HIT000095373	TATTTTGACTATCGGCCCTGAGTAGGAGGAATGACACAGAGAGGAGATAGAGTTGTGAGT
ref|NM_032727|gb|BC006359|ens|ENST00000369849|gb|S78296	AGTTCAAGGAACTTGAAAAATACTTTTCCTTACCTTTACCCCATCCCTGTCTTTACTCCT
hinv|HIT000045837	CAGCCTTTAGCACTTATGACAGCCTCTTTTTTATTTATGTTTATACTGGCTTGAACTAAC
hinv|HIT000095279	GCACATACTCCAGAATAATAGACAGAAGAATTTAATACATGTGATGCTTTGCCTTCCATT
hinv|HIT000044346	ATCTAATCTTCGGCTGTTTTCTTATGATATCTGAAGGTCATCCAGTTGTCAGAAGATCTA
hinv|HIT000005498	CACTTCCAGAAAACATCAAGCAAGGAGCAGGCAAAGAGCTGTCATAGGAGTGTGGTTTTT
hinv|HIT000324379	ACACAGCCATCAACACTCCCCTCTGTGAGTGTCCGGCGGGCTGGTACGTCAGAACGACAG
hinv|HIT000018041	CAACAACTGTATAGGACAAGTAAATTAGTTTTTCATCAACAACAATGATGGAGAGTGGTG
hinv|HIT000193309	CTGCCCAGCAACCGGTAGTGGTACCTGAGAACAAAGGAGGAGAAGGAGGCTTTGGACACA
hinv|HIT000014595	AACTAAGACAACCACCAACAGCACTGCTTTCTTTAGATTCAAGAGGCATGTTGTGAAAGC
hinv|HIT000004830	CTCTGTCATTACAGGCTTTTAAAACATGTTTATTTCAGACTTGTTCTGATTGGATGGTGT
hinv|HIT000297725	GCAATTCACTGATAACTGATCTCTCCATTCAGAAGTGTGCAGTTTTAATGTATAGCAATA
hinv|HIT000067251	CATCCTGCCAGCAGTGCTTATTTCATTTTGTCTATATTTAACATTTGGTCAGGAATATGA
hinv|HIT000061973	CGTACCTTAGGCTGAATGGATTTCTTCTAACCAATCCCAGATATCAGAGTAGTGCAAAGT
hinv|HIT000026494	CTTATTGTCTTTTTATTAAGATGTTGGAAAAGCAGGAGGTAGTTGTGCCTCAATTATTGC
hinv|HIT000009768	GAGTGTTCACTGCAGGTTCCTGAAATATTTCAGTCCATTCAAGTTTTAATTATACCAATG
hinv|HIT000047117	GTAGTCTCCCTATAACTGATGAACGTGCATGTTTCTTTTCTCCGATAAATTTTATGTCAA
hinv|HIT000089956	GGACAAGAGAAAGATGTATAATTCCCTTGTTCTAAGGTACCGCCATTCATTGTTATTATT
hinv|HIT000192362_02	CCGAGAACGCTTCCTGCTGCTCCGTCACCCCAGGGAAGGCAGCGTCCGCCTCTGGGGCGG
hinv|HIT000246231	TGAATGTGGAAATTTCCTGTGTTACAAAGCTTCTAATTTCTGTTGAAGACATTGCTCTGG
hinv|HIT000012014	TCAAGAAAGGCATACACTGAAGAGACTGGAAAGTGAAGATGCACTATTTGTCAAGATGTG
hinv|HIT000067004	GCATGTATTACCTCTTTAACAACCAAATAAAAGTTGATCCAGTTCTTTCCTTCCTGCAAA
hinv|HIT000330124	AAAGTGACTTAAGTCAGGTTCCCCCAAACCAGACACCAAGACAAGAATCCATGTGTGTGT
hinv|HIT000216134	CCAGCTTTCAAAAAGAAAATTGTTAAAGAGAGCATGAAAATGGTTCTATGACTTTGCCTG
hinv|HIT000064729	GCATTTTGATTCCTGTACACTGTGTAGCTCACCACATCAAGTGGTGACATTTATGAAGCT
hinv|HIT000216544	GAGGATTAACAGAAGCAGATTAACCTCAGAAATCCTGTCTGGCTGGCAGATTTCAAGTAA
hinv|HIT000050080	TGAAAATAAACTGGGATTTTTATTTTTACCACCCCCAAGCAGACAGGCTCAGGGGAGGAG
hinv|HIT000005268	GGTCCAAGCTAAAGGGTCTATTTCCTGTCACAAACTGAAAAATATTTCTTAAAGATATGG
hinv|HIT000306707	TCAATTTTGTAAATGCGTCTGTAGCATCCACAGGACTCATCATCTAGAATTCAAACCCTT
hinv|HIT000043752	TTGGTACCCAAAGCATCCTGTTCTCTTCTGTTCCTGGCAAAATTAAGACACACCCAACTA
ref|NM_005063|ens|ENST00000370355|gb|AB032261|gb|AF097514	AAATGGAAAATTTTCTCCTCGGTTTGCTAGTATCTTGGGTGTATTCTCTCTAAGTGTAGC
hinv|HIT000251452	GGGGATTCCTTACCCCATCACCATGTGCACCTCAGAAACTTTCCAAGCGCTGGACACCTT
hinv|HIT000095706	TTATCGAAAGCGAGTTATTAGATAGACCCCCACAGTCCCATTCAGCAGAATGGGAAACTG
hinv|HIT000024282	GCAAAGCCCAGAATGAAGTTAGACACTTTTCATTTTAGTCTGCTGACAAAATTAAGCAAT
ref|NM_001741|ref|NM_001033952|ens|ENST00000331587|gb|BC069684	GGTGGCTTTCCTTGTGGCAGAGGATGTCTCAAACTTCAGATGGGAGGAAAGAGAGCAGGA
hinv|HIT000090837	TACCAAGCACTTTGCAGACTGCTTTACCTCATTCACTTCTCTTAATCGAAAAATCACACA
hinv|HIT000012970	CAAAATCCTTCAAAGGCTTTCCACTTTCTTTAGTGGCATTCAGACCCCCTCTAGTTTGAC
hinv|HIT000007785	CCACACAATATAAATCAGTAAGGATGACTACTGAACAAATTACTGACTGTCCAACCTCAT
ref|NM_000366|ref|NM_001018006|ref|NM_001018020|ens|ENST00000288398	CCTTGAAAGCATTAATGGCTGCAGAGGATAAGTACTCGCAGAAGGAAGACAGATATGAGG
hinv|HIT000006312	AGCTTCATGTATCCAAACTCGGCATCTCCACTTGACTGATGGCCCAAATAATTCCTCAAA
hinv|HIT000324078	TCTGATGGCAAAATCATGTATATATCCGAGACCGCTTCTGTCCATTTAGGCTTATCCCAG
hinv|HIT000088716	ATCTCTAGATCAACAAGCAAAGGAGGTGCCAAGCCTGTTTGTCTTCATTGTGACACTGGA
hinv|HIT000018237	TCTTAAACACATCTTCCTAAATGCCTCACGACTATGATAAACTTGACATGCTTACAACTG
hinv|HIT000093990	CTGGCTGCAGAGACTTACTAAATAAATGCTACTACTTTCAAATACACCAAGGAATAAAAG
hinv|HIT000088939	GCATTGGCTCTTCAGGTATTATGTTTAACATTTTGCAGGAATTGCTTTACTCTATAGACA
hinv|HIT000095361	CAGCCCCATTCTTCAGGAACCGTGAAGGACTATGGCAAAGAGATGATAAATAGCCAAAGA
hinv|HIT000218417	ATGTGTAAGGTGGACTGGAACCAGGAGGAACCGCAAATAGAGATCTATCAGTTGCTTACT
hinv|HIT000024010	GTGTACTCTTTATTACTCTGTTGGACCATGATGAGAGCAACTTATTGTATGGCTATTTAA
hinv|HIT000051342	CACATGGTCTGACAACTCTTTAGGTCTGTGAATTTATTAATGTGCCAAGTTGAATGATAT
hinv|HIT000335684	GCTAGCAGGCAAAGAAGTCAGGGAAGATGCTCTCCACCTCGTCCTTCAGTCCATTCCGCA
hinv|HIT000094343	GCTCTGGACTGGTGCCCTGAAAATGAATGAAATTGTTTTAAAGATTACCAAGAAGATATA
hinv|HIT000043698	AGAGTATGTGTGTGTGTGTGTGTTTGCTTGCCAAAATACAATCGTGTTGTATGAAATGTT
hinv|HIT000012863	CCCCAAGATCTATCCATAAGAATGGCTTGCTTTTTGCTTATTTATATAAAACCCACTATG
hinv|HIT000195643	AATTTCCTGGCACCACACAAACAAGAACACTGGTAAATGTATCACCTGAACTGCAGGCCA
hinv|HIT000024487	GGGCAGAGGAAGAGAAACTGAGGGGAAAGCTTAGATGACTACATGTTATAAATAAACTTT
hinv|HIT000067078	AATCCCCAGTCAGAAGACAGCAGGGCCGCCTGGCTACGGGGATAGCATCCAAGAAACAAA
hinv|HIT000045369	GGGATATCGGCCATGATTACTGGAGCAAGCCCTAGTAATACAATCTTTATATAATAAATA
hinv|HIT000280472	ATGACTCCAGGTATTGAGTTCATCTTCAACTTCTCCCAACAATGAACTGGAGTTTTCTGT
hinv|HIT000072021	GAGAATAAGGAGAGTTGTCAGAAAGGTTTCCCTGCAGATAAACTTTTAAAGATCTCAACC
hinv|HIT000007077	TCTTAGGAAACTCTATTGGGTCTCCATCTGTCACAGAAGCAGTAAATGATGTAGGGGCTG
hinv|HIT000017303	CTGAATGGAGTCCTCTCCTCCCAAGAGTTGTCGGTGTTGCATCTTTTTTGTTGTTTATTT
hinv|HIT000002503	GTTGGAGCTTTTGGGGGGAATTATGAAGAAATCTGAATAAATTTCTCACCCTTCAAAAAA
hinv|HIT000067600	GACCTGCTTTACAGAGTTACAGATGATGTACTAAATTTCAGAGAACATCCACCAAAAATA
hinv|HIT000092481	GAACAAGAAGAACAAACTCCAAGCTAAATACAAGTCACGACTTTTCCAGAATCCAAAAGT
hinv|HIT000192308	CTCAAACTTCAGACATTCCAGAAATTGTCATGATGTTTACACTGTCTGAGTTAAAAATCC
hinv|HIT000034939	CTAGGGCAGAATCTAAGGAGAAACTTTCCTATATCAAATTGTATCTTGTATTGTGGTACT
hinv|HIT000022838	TTAGTGGTTGGTAGGAATTCCCCCAAATCAACACCTTGCTAAGCTCATCTCTCTCTCTCT
ref|NM_003379|gb|J05021|ens|ENST00000367075|ens|ENST00000337147	GATTATTCTCGAATCACCTCCTGTGTTGTGCTGGGAGCAGGACTGATTGAATTACGGAAA
hinv|HIT000248119_01	GGTTGACAATGCATGGACAGACTTTGAGTTTATGTGGTTCTTTCTTTAGGTATAAGAAAA
hinv|HIT000097496	GGGATGGAAGTTACTTTGGAAATAAGTTAAACGCTTTAACTCACACACACCCATTGTTCG
hinv|HIT000008838	CACTTTTTGTCCCCTGCTAGCCTTTTAGGGATAGGTTTGACCACTTGATTCCTTCTTAGG
hinv|HIT000021083	CTATTGGTTTTCTGCTTAACAACTGACAAAATTTAACCAAGAGCTATAGAAAGTGTGGCT
ref|NM_000071|ens|ENST00000359624|ens|ENST00000352178|gb|L14577	GCTGATCGACTTTGTGTCTCTGTTGTCTAAAATAGGTTTTCCCTGTTCTGGACATTTCAT
hinv|HIT000244223	CCAACCCCAGAAACTCAAGCCAGTGGATTATGAGTACCGAGAAGAAGTCCACTGGGCCAC
hinv|HIT000250169	CTGCAGAACATTGAGACACTAGAAACTGAAAATTGAATTTCGAGCTCAGAAATAAGGGAA
hinv|HIT000066057	GGTTCCTAGCAAAATACTAAAGCTGAGCCAAAGTAGAAAACTTGAATTAACTAATTGCCA
hinv|HIT000044407	TAATTAACCTATGTCATGAGCATTTCTCATGCCAAGGATATTTTACATCCTTGAAATAGA
hinv|HIT000009005	TTCCCCCTTTTTGGTAGTGGAGTTGAGAGGGGGAGCATACTATTTGTATAAAGAACTGTC
hinv|HIT000013678	GTGAAAAACAATCCTTGCAGAACAACCCTATTAGCAGTTCTGCAAGGATTTTTAGGAACC
hinv|HIT000304261	TCAGTTACCGACCTGATTGAGGGCTTCATGGAAGGGATTTGGAGGAGCATTCATCTAAAA
hinv|HIT000332700	TCTCCTTGCTGAAAACCACAGAGTTCTTATCTTCTGAAAACTTTGCTCTGGGCTGGAAGG
hinv|HIT000044786	TGGCTGCCTTTGATTAAACTTCTTCCAAAAAATAAATTCTGCCCAGATGTTGTTGACTTT
hinv|HIT000065795	TAAACGTGGTGTTTGTCATAATAAGAAGCATGAGGGGCACATGGATCAGCCTCACAGACA
hinv|HIT000095175	TAAAACAGTGTGGGGAAAGGCCATGTTATGATGGTGAGTGAAGGAAGCAGGACGCAATAT
hinv|HIT000018351	TTATTTATAAATGTAGTGTATGCCAGGAACTGATCACTGTGTGTAACGGATACACCCCTC
hinv|HIT000011462	TTGTTGAACCTGTTCTCTGTGAGGCACGAGTGGTAGGCTTATGAAACCCATCCATCTTTA
hinv|HIT000246232	CAATGCCTTCAACAGAAATTAGAAGCTTTGTAACACAGGAAATTTCCACATTCACCTTAT
hinv|HIT000276251	CCCCCAGGCAGGGTTGGAAATGAAGGACTTTTTTAACCTTTGTTTTGTTTTTTAAAAATA
hinv|HIT000193907_02	ATCCTAAACAAAGCTCTGCTGCTGGGGGCCCTTGCCCTGACCACCGTGATGAGCCCCTGT
hinv|HIT000020953	TTAGCCCTCTTTGCAATTGCAGTCTTCATTCATTATCATCAATAAACTGGCCTCTGGTTG
hinv|HIT000022862	GGCCTAGTCCTTTCACAATCCAGTTAAATGAGGTCTTTATCACAATTTCTTGTAATACAT
hinv|HIT000046044	GACAGTGAAACACTTAAAAAGATAATGGAATGGATGTTAACTCCTGTCAAATAGGTCACT
hinv|HIT000081633	ATCTTATTTCTCACAGAGTTAAGGTATTTCATACTCACATTATCTGGGAACGGATCACCT
hinv|HIT000219446_05	GGCGGAGGAAAGCAGATATTTCCAAATAGTACTTTAACTAATTCATGCTTTAATGATAGC
hinv|HIT000383113	GATGGTTAAGAATTTCTTCACCGTAATAAACCATGTGGTCAGCATTGCATCTGAGGCAAA
hinv|HIT000013347	AGCTATTGCAATACTAGTTCTGATTTAAGCGTTCATGTCTGGTTCAGAATTGCACATAGG
hinv|HIT000244244	TAAGCAATAAAGTTTGGGGTGATGACAAATGTTTCCAGGCCATCGGTGTCCTCTCTCTTG
hinv|HIT000022894	TTCACACTTCACAGTGGAAAGGGGCCTTCTCCACAAGAAGCTGTGTGAAAATGTTAGCAA
hinv|HIT000247580	GATGGTGGAACTGACACTGGGACAGAACACAGAAAACAGAATCTAATGCTATTGCTCTGG
hinv|HIT000010180	GACACATTTGGCAGCTATGTCACGATAAACTCCGTATTTCTTAAATTTTACATGGCAATA
hinv|HIT000013420	AGAGGGTATGTCTCTGTATTCCAAGAATCTTCAAGAATAGTTTAACTTTCACAAGTATCG
hinv|HIT000086081	CATGTACTTAGCTTTGTGCCTTGAATTGCTATTTCCTTTTTATCTTGCACTCAGATGGTA
hinv|HIT000022742	TTGTTTTACTTCTATGGGACTGATCCCTCTGCTTTTTAAGATTTTTCCCCAGCTGCACAA
hinv|HIT000061991	AATGCATGTTCCATACCAATGCAGTCGGCTTTGTGTTTGTGCGTATCTTTCCAGGTGAAG
hinv|HIT000022934	GTTGCAAAAATAATGAACGAATAAAACTTGAAAGTTGAAAATGAAGCCCAGTGCGGTGTG
hinv|HIT000095335	CAGCTGCTTCCAGCAATTTCATCTGATTAATAATAAATGCCCCATAATTACAGCCGCAAA
hinv|HIT000383014	GTTATAACTGGGGCTCTTCAGCTCTCAACTGAACTGCTCTTTTAAAAACAAGGTACATTT
hinv|HIT000267088	TTAATAAAGGTTCATGGAAGGAAACCTGTTTCCTAAGGTAGGGTGGGAGTGTGTGTGAGT
ref|NM_003662|ref|NM_001018109|ens|ENST00000380421|ens|ENST00000380420	GGAAGAGCAGGTCTTGATGTGTCCTAGAATTTTGCCATTTCTGAGATTGAGCCATTGAAG
hinv|HIT000010520	CAGAAATGTCATTCTCTTCCATATATGTTTAATAAATCCCTGATAGGTGCTAAGCACTGC
hinv|HIT000090735	CATCCCTCCCTGATATTGTATTGAAAATATTATGCACACTGTTCATGCTTCTACTAATCA
hinv|HIT000019040	TTTGAATTTTAGACCAAGTGGGGCTCAATATTTTACAGTTGTCTTACATTTGAATGCTGC
hinv|HIT000098569	CTGGTTCAACAAGGGCCTATACCTAAGTCTCTTGTTGTACCAGAGTACAATTTAGGACTG
hinv|HIT000297147	TGTGGAGTAGCAAAACAAGTGGAACGGATGAAGAACTTCCAAGCTCCTTCGCAGAGTTTT
hinv|HIT000049265	AAATTAAGAATAAAAATAATGTGCATCAGCAGGTGCAGATTCTGATGCTCGGTGGACAGT
hinv|HIT000013444	CAATTGAGTGTCATTATAATGCCAAATCCATCTTGGCTTTGAACTTCTTGCTAGTTTCTA
hinv|HIT000265632	TGTGGAGAATCCTGATAGTCCATTTACCAGAATAGGAGCCTGGAAAACAAAAGGAAAAAA
ref|NM_014333|gb|AK075502|gb|AY358334|gb|AY309502	GAAAGAGTACTTCATCTAGATCAGCCTTTTTGTTTCAATGAGGTGTCCAACTGGCCCTAT
hinv|HIT000286120	TAATACATTCTTGGCTCCAACAGGTGGCAACTGGAAGGAGATAAGTCATTACTTAAGGAA
hinv|HIT000092721	CTATGTGCCATCAATTTTAAAGCACTTCTGAAAAGAGATAACAATCTACAATAGCTGGCA
hinv|HIT000334484	AAACGGAATCTTTGGGAGAGTTATTTTTTATGGTAGTTGGAAGCATCCAAAAGAAGTTCT
hinv|HIT000004823	GGGAGAATTTGATCTAACCCGAAGCCTAAAGGAATCAATGTAATGTTGAATTGTATTCTA
hinv|HIT000071468	TTTGATTTTGAGGCATGGCTGTTCCTTTTTCACTATGCCCCTCACTCTGAACAAGCTCAT
hinv|HIT000065732	ATCAAACGTTATCTGCAGTGGTAACAGTCTGACTTCTAAACTGCTATATGTAATAGAAGA
hinv|HIT000051040	CAGCCTGTAGCCAAATGCAAGATTTTCTCCATCCTTTAATAAAAAGCACACTGAGAAATC
hinv|HIT000022044	TTAATGAAAACTTCACCAGGGCCAAGTATGACTCTAGGCATCTTTCATGGATCATTTAGT
hinv|HIT000295145	TAGAAATAAACCTTCCTCTCCATCAGAAGGAACCTGTGATCCCAGCTTTTCCTTCAGTCA
hinv|HIT000101211	TTTTGATCTTCAGCTACATTTTCGGCTTTGTGAGAAACCTTACCATCAAACACGATGGCC
hinv|HIT000051030	GGAGAGCTACTGTACTGACTGTACTTGTGGAATGCAGCGCTTCATTAAATTAAGTTTATT
hinv|HIT000195667	TGGGCATGGAGGGTGCCAACAGCATCTTTTCCGGGTTCCTGCTCTTTCCAGATATGGAGG
hinv|HIT000383087	TTTATTGAGGTTTGGCTCCAAGCACTGTTTTGGTGTTGTAGCTGAGTACCTTTGGGCAGT
hinv|HIT000067199	AAAGCAAAAGGCTGGTCTGGAGAGAGGGAGCATGCAGCTGCCCTTGCTCCATCATCTGGT
hinv|HIT000276603	AATAAATAGAGCAAGAAACCTGTGACAAAAATGGATTGATTTGATCCTTCAGAGTCTCTG
ref|NM_024302|ref|NM_001032278|ens|ENST00000250144|ens|ENST00000338839	AATGAACAGGTCCCCAAAGCTCCCACCTCCACTCGATTCAGCGATGCCATCAGAGCGTTT
hinv|HIT000095800	CTAAAAATAATTAGTGCAAATGATCCTCAGACCTTCCACCACCTGAAAGAGCTTTAAAAA
hinv|HIT000325566	CCTATAACTCATCTTGCAACTGCTGCAAAAGAAAAATTCACGTTTGAATGTTCTCCTTAA
hinv|HIT000047932	GTCGTGGGACAGGGGGCTTCAAATCTATGGGAAAACACAGCAAATACACTTCTAGTTCTT
hinv|HIT000017718	GAACAAGTGCTGAATAAGGCCTTTCATTCATTCGGTTGTTCATTCAAAAACACGTATTGA
hinv|HIT000016939	GTAATGAATCAGATTTCAGTCCTTAGAGTGGGGAAGAGAATAAGGTTTGCAGGGTTCCCA
ref|NM_020445|ref|NM_001040135|gb|BC015207|ens|ENST00000377776	CCCGGAAGTGGATCAAACAGTACACGGGTATCAATGCGATCAACCAGAAGAAGTTTGTTA
hinv|HIT000021723	CCAGTGATTAGCTATTAATGCTTAACAGGATATAAATGCACAAACCACACAATCTGTTGA
hinv|HIT000070053	TATCTTAGCACGAATGCTCATGACCTTGGTTTAGTGTTAAACAGTGGAGCAGGTCCTGAG
hinv|HIT000066872	ACTACATTAGGAAGACTACAGAGTCTTACAAACAAAGAGCCACGCTGTTTTACCTTTTTT
hinv|HIT000079480	ACAGCCGGACATCATTTGTACTGAGAGACAAAAGGAAATCACTGAGGCTTTCTGAGGTGA
hinv|HIT000015218	TTATTGAGGACCTCGTGTGGCTGTCTCTTGTTCTAGGCACTTTAGAGTCATTCTACGAAA
hinv|HIT000043172	GCTTGAACCATGCAGTTTTGTTTCTATTTCAACAATATGACACTGAAGTAGCCATTATCT
hinv|HIT000094162	GTTAACTGCAAAAATGACCTCAATTCTTAGGAACTTCTGCCATCAGTAGCTGGAGTCTAT
ref|NM_002374|ref|NM_001039538|ref|NM_031847|ref|NM_031845	CCTTTCATGTGCCTGAAGGCTATCCACTACATTCTGAAGGCCTTGTTAAAATCCAAGCTG
hinv|HIT000049942	GGGGAAAGACTGAGGCTTGGTCTCAGGGAACACATAGCTGGATGAAAGAACAAGGCATTG
hinv|HIT000304606	GCAAGATGGCTGTGATTTGACAGGTTTAATTGCTAGTTTTTTATAGGTGGATAGAAATGA
hinv|HIT000018740	CCAAGAACAGCTCATTTTGTGAATTTCAGTTTTTAAGTGGCTGCTTTTTGATTTGGTTGT
hinv|HIT000096525	CGCAGCTGTTCTTCAAACTGAACACTTCCCAAATGATTGTTATGCATCTACTTTTATTTT
hinv|HIT000383094	CCGTCTTGGTCACCTGTGTGCCACTTGCCAATGCAAGGACTTGTCATAGTTACACTGACT
hinv|HIT000004025	GATGAGAATTTGCTTGGTCAGTAGGTCAGCATTCAAGAGTATGGGCTGGATGCAGAGTAA
hinv|HIT000016972	AGACCAGCAAAGCTCAACTACACTTTCTTGCCTGAAAAATAAAACTGTCTCTTAAGAAAT
hinv|HIT000265124	TGGAAAAACGTTTGTTTCTGGTCCACAAACAGAAAATCCAAACAGGATGGCAGCTCCTTG
hinv|HIT000095250	ACAAAGAGGAGAAGGAAGGCAATACGGAGCTCTCCTGGAAGGTACATTAAATCATTAAAT
ref|NM_006158|gb|BC066952|gb|AK057731|gb|AK225975	TCACTAATGTTAATGTTAAACTTCATGGAAAAATAGTCCTTTGAACCTTCGGTGGTTAGC
hinv|HIT000096904	GTTTAGTGCTCAGTTTCAAATGCATAGAATGTTTGCCCTGCAAACAATGATATACAACAT
hinv|HIT000006131	CCCCACTGGGTAGTTTATATACTACCCTATAGGTCATGCCAAAAATGAATAAAAGTTTAA
hinv|HIT000054984	AAGGACCTTTGACTCCAAAAATTACCTTTTTTGTACAAGTGACTACCTGGTGTAGAGCTC
hinv|HIT000093918_02	TCACGTGTCATTTCAACCAACAACTGTTGAAGAGGACGTGGCATTAAAACCAAGGGTATC
hinv|HIT000009659	CCTTCTCTTGCGGAGAATTACAGGCTTTGAAAAATATATCAAGAAAAAGAAACAGAGAGA
hinv|HIT000097501	CAGCCTGAGCAATACACATGTATTCATTTATATTTCTTCTTGGCTAATGTAGGCTTATGA
hinv|HIT000101284	GGGCGGCGCGTGGTCTACGCCGAGTGACAGAGACGCTCAGGCTGTGTTCTCAGGATGACC
hinv|HIT000250171	GTGAACAAGACTGTTGTGTACTGCAGTCCAACAGGAATAAAGAAATAAGACTAAAAACTT
hinv|HIT000250432	GGTAACTTGTTTGAGTTCCCATGACAGATTTGAGACTTGTCAATAGCAAATCATTTTTGT
hinv|HIT000067220	GTTCATAAATGAATCTTTCGTGGTTCTGAAGGCATTTAAGAATCTCTTAGGTTATAAATT
hinv|HIT000071412	GCTCATCTTCCTTATCTTTCTCTGTAGCATGAGAAATGGAAGTTTGAGAGGATAGGATCC
hinv|HIT000382989	TGGTCTGTTGGCTGTTCTGGGACCTCAGTAGGGAATGGCTATTTCATTTGGAAGAAACAA
hinv|HIT000003624	TTCAGCCGCTGGTCTCATTAGGTACCATCCTTTCTCCCTCAGAATTAATTTTCGCTTCTG
hinv|HIT000017349	GCATGGCACAACATACTGCATGGGCTTACACCCAGAAAATTTGGATTTTAATAAAAATTT
hinv|HIT000026574	CAGCTTTTCAAATATTTGGATGCAGATTTTCAAGTCCTAACATATGCTGCTCCAATTTCA
hinv|HIT000331810	AACTTGTGAATTCCGCATGAGGTCCTCAGCATTATCTCTCATTGATTTGCCCTCCACAGA
hinv|HIT000043041	AAAGTGAGAAATTAAACAAAGGGCAAGACTGATGGGGGCCACACTACTAAATTTCTTTTG
hinv|HIT000324141	TCTGTGGTTAAAAAGATCCATGTCCTTGCCAACAACTGTTCTGTGGGACTAAATCTGAAG
hinv|HIT000322036	GCCCGAGCTGCGGAGATCGTGGGCGGGCACGAGGCGCAGCCACACTCCCGGCCCTACATG
hinv|HIT000066949_02	ACCTGTATAACATTTCCTTCCACTTTATTGTGAGCTGCCCAGATTTTATTCTTGAATTGT
hinv|HIT000247600	ATTTCAACCACTGCTTCTGATAACATCCTGCTTTACTGTGCTAGGCATTCCTTGGACCCA
hinv|HIT000251451	TAACAATTAAACCTATGCCCTCTGAGATCTCATTGGGATTCCTTACCCCATCACCATGTG
hinv|HIT000095786	CAGGGTGAAGGGGAAGCTTGTAAGCATGGAAGACGCTCTACTCAAACTAAAAAGTTCAAG
hinv|HIT000286709	ATCAAAGACTGAAGGATAATAGTTACTGAGTGTTCCTCTTTAGGCAAAACCAGAAGGTCA
hinv|HIT000061567	AATTTATGTTGGTGTGAGCTCAAAATTGCTAATGTTGGATGTTACAAAGACTGGAAAAAA
hinv|HIT000215611	CTGCCAGGGGCTCTGGGAGGGCTGCCGGCAGCCCCGTCCCCCTCCCGCCCTTGGTTTTAG
ref|NM_001584|ens|ENST00000358117|gb|BC031582|gb|U57911	CAGAGGAACATTGTGAATTTGTAAAATGACTTCTGTTTTCTCAAAGGCCATGCCATTGTA
ref|NM_002290|gb|AB210027|ens|ENST00000230538|gb|X70904	GGGTGGAAGCTTTCATCGAGTTGAACAGGACTTAAACGAATCATCAGGGACCGGATATTT
hinv|HIT000244197	AAGCCATTGAGGCGTGAGTGTCCCTGTCCTGGGTTTGTGGGCAGTCCGGCCCCTTTGCTA
hinv|HIT000334435	CCTGGGCCCTTCTGGTATCTCCTGAATGAAAAACAAGGGATATTTAATAAATATGGATTT
hinv|HIT000013524	ATTGCACTTATGGGTAGATCACCTGAGAAAAATCAGATTCCAAACACGATTCACACAGCG
hinv|HIT000093497	CTCCAGAACTTTAGTGAAAGATTCAAACATGTCCACTCAACTCAATGGAGAAAATACAAT
hinv|HIT000057681	AGATCTTTCTGGCACAAAAATCCACACCTTTTCCATTGCCCCTTTTTAGACATTAAAAAA
hinv|HIT000096409	CCCCTCTCCCTCTTTTGTCCCTGGGGGCCAGAGTTTTTATTATTATTTTGAGTTATTGAA
hinv|HIT000322088	TTCTCTGCCTACCTGTATCTGCATCCTTGGTCACTGTGGAAAATTATCTTCTAGGGTCCT
hinv|HIT000078766	TTCAGAAGAAAAAGATCTGAGGGAGGATGAGAAGCCGATAGCCAATGGTTATGAGGATGA
hinv|HIT000067370	GTTTTTGGCTAATCACTGTTGATGAAAGAATAATCTCTTAACACCAAGGAGCTGAAATTC
hinv|HIT000192338_03	TCCAACTGAGAAACTGTTTTTCCCCCACTAAACAAGCAAAGCCTATATCTTCCCTGTGGA
hinv|HIT000216685	CTCTTTTTGGTGGTGGTTAAAAGGGAACACAAAACATTTAAATAAAACTTTCCAAATACA
hinv|HIT000324462	TATGGTGGATAAAGTGGACAACATCAGCGATGGGTGGCAAGTCAAGAAGAGAAACTGTCA
hinv|HIT000005569	TAAGGAGTTTGGGTGTTTACCCCACATGTAGTGGGAAGTTGTAGAATTTTAAGCTGGGGA
ref|NM_001005473|ens|ENST00000328457|gb|AK124638|gb|BX648329	GGATCTGGTTATTGATACTTTAATAAATGTGGTGTAAAGAAAATCCATGGCTACAGTCTG
hinv|HIT000300941	TTTATAAGTACTGAGAGCATAACAAGGCACATCTTCCGGAGATGTAACAGTGCGTAGCCG
hinv|HIT000327144	ACTTGAACCAAGACCTGCCTGTGTAACTATATCTCCTAAGCCTTAAACTGTAATTATCTG
hinv|HIT000050285	GAAACTAGATGATTCTCCAAAGGAAATTGAGATTCAGCTATCAAAAGAGGGGGAAAATGG
hinv|HIT000048766_02	CTGAAAACAGAGGGGTCCCCATGGCCTTTCCTGCATTCCAATACCATGTGCTAAAAATAT
hinv|HIT000321237	ATTAAATAAGTCAATTCCTGGAATTTGAGAGAGCAAATAAAGACCTGAGAACCTTCCAGA
hinv|HIT000014327	CCAGAATGTTTTTAAATCACCCTACTTCTATTGAACTTGCACTATCATCTGTTAACCTCT
hinv|HIT000007641	GGCTTAGAGGAAGGGCTGTGTCATAGGTATTTGAGGAACTATACTTAACTTGCTTTGGTA
hinv|HIT000383023	ACACTGACTGTATAGAAAGAGGAGGTAGAGTAAACCTACCCCATATACACCTCAGCTCAG
hinv|HIT000020130	GAAGATCAACACTACTCTCCCAGCATCTCTTATTGAGAGAGCTTGTGAAGAAGTCAGCTG
hinv|HIT000049323	AATTGTTTCTTCACTCTGAAATAACAGTGGTTAACACCATGATGCCACTGGAAAGTTAAA
hinv|HIT000243930	AGAAATCAGTGGGGATTGGATTTTGCCCTGACCTGGATAAAAGGACACTTCATCACAGCA
hinv|HIT000247598	AATGCACTAATTGTCCTTTGGGTATGGATGAGGTAATGAAGGAAAGGGATGCTGGGAAGA
hinv|HIT000027381	GACATTTTATGTGACTTTGTCATATGTTCCTAACCCCCAATAAAAGCAATGTTGCATCAA
ref|NM_001300|gb|AB017493|gb|U44975|gb|BC000311	GGTTGGGTTGATTGTATGTTGAGGATCTATTACTGACCGTATGATGAGGCCAACTTTTTT
ref|NM_014432|ens|ENST00000316649|ens|ENST00000367748|gb|AF184971	TCAGAGTGTTCTGTTATTCTCAATCTTTATAGAAACGATTCTGCTGGTTTTGAAGAACAG
hinv|HIT000009774	ATCAATAAACATTGGCTTTTACCATTGCCCTTTGCAAGGGTCTGCCCAATCAGGTGACAA
hinv|HIT000005263	GCTCTTTCAAGGCAAGACAGGTCAAGAGGACAAAAAGTAAAAGTATGAAAGGCTTTAAGA
hinv|HIT000069805	TTCCATTTAAAATGTCTTGTTGAACATTATTTGTTCAGCAGTACCCCTAGGCAAAGCTTT
hinv|HIT000090692	GACAGCCGGCCATTGAGAGGCTGGTAAACCTCAGCTCCAAATAACGTGAGTTTTTAAAAT
hinv|HIT000092028	AGATAGTATAAAGCTGCTGGGATGGAGGTCTCTTCCTTGTTTTGAATTTCCACCAAAAAA
hinv|HIT000099231	ATATAACCAGTTTCTCATGCACTGGCATAACATACTTCAGAGGGTACACCAGGGCTGGAT
hinv|HIT000012189	ATGTAATCCTTTTTATCCTGTGAGGTAGGGGTTAGTTATCTGGGTTATTATCCATGCTGG
hinv|HIT000098010	GCTGGCTTTACCATGTTTGGTGAAAAACTGAGATGCTACCCAAATTGATATGTTCCTTTA
hinv|HIT000099142	AGGGGCTTTTCGGTAAAGTGCTTTGGTGCTTTGGAATAAAACAGGATGAACATGAAAAAA
hinv|HIT000250525	GGCCCCAAATTGGCTTTGCAAATCCAAACATTTTAAGGAAGTGGTTTAAGGGATGGAAGA
hinv|HIT000095289	CTCTCACCGCTGAATATCTCCTAAGGCATTAGTAAAACACTATTTAAATATTTCCTCTGT
hinv|HIT000047486	CCCACTGAGGCCCTTGTTTCTCAAGTAGTCTTAAAGTTTTGAACTTAAAGATAAAAGATG
hinv|HIT000247740	TACGGGAAATGGAAAGTCTGGGCCAGCATCAATAAAATGACACCAAAAATAAGTAGATGA
hinv|HIT000048946	GTAGGTTAAGTTTGAGAGGAGTTTTAAGGCGATGTACAGTCTTTAAGGAAGTCTTTGGAA
hinv|HIT000093522	AAATGGCTTTCTCTTCATTCATTTCTACATCTTCATTCATTCTCCCAGGTCTTGCAATGG
hinv|HIT000091216	TAGAAATGAAACAAATGAAGAGCAGGAGGCCCCAACATTCAGGAAGGCTACAGAGCAAAA
hinv|HIT000022690	TGCCTGGTGGAGAATAGCAGCATTGGGTGGTTCCCAGGATTCTTAAAAGGACTTTACAAA
hinv|HIT000045230	CCAACAATCATTCTTTCTCGCATATTCACTTGTGAATAAATGCAAGAACTGGTGTATTTG
hinv|HIT000005736	TTCTTTTATAATATGGCCCGTCAAGTGTAGCCACAAGAGGAGACACACAGAAAGGATGGG
hinv|HIT000094502	GGGTATAAACTATTTTTGTTGTTGGCTTGGGGCTTTGCTGCAGGTATTAATAGTTTAAAA
hinv|HIT000014713	ACAGCTTTTAACAAAATTGAGGACTTGGGTCTCGAAACAATTTCCTTTGATTTTCAGGTA
hinv|HIT000272186	CAAAGACTCAATGGGTGTGAAGTGCTAACACCTTGCGGCAAAATCTCAAATTCATCTGTG
hinv|HIT000301782	GCCAAAGCTGAGACCAATAGTGTTCCACCCATGCTGATGAATGCAATAAAATCAGCACAA
hinv|HIT000216267	TGGTGTCTCCTGCACCTGCGCCAGCTCCTGCAAGTGCAAAGAGTGCAAATGCACCTCCTG
hinv|HIT000321115	AAACAGAGGTCTTATTGCGTTTGGTCCACAGTCGTATTTCACATTATCTCACGGAGCAGG
hinv|HIT000067433	TGCATCACTGCCCTTGTCAGATAGTATCATGATCACAATAACATCAAGCATAATATTTCA
hinv|HIT000014710	GAAAGCAACAAGGGGAGATGTTATTTATTTTAATGACACCAAAACTACCAATCCTAGCAA
hinv|HIT000026748	CATCTGGGGACAGATGGTTTTTCTTTATTGTAAAATTGTGGACTTTTAAAACCTGTTGAC
hinv|HIT000383017	TGGTTTTACTTTACTCACAGGACTATTGTTAGATCTGTGGGAAGGAATTACAAGACAGTT
hinv|HIT000064629	ATGTCTGAGGTGGTGTAAGTTTTTGGAAAGCAAACATTTGACAGAGTTCTCATAATTGAT
hinv|HIT000088573	GCTGTGAGGGAAATTAGAGGGACTTACAGAGCACGTAGCAAGGGACCTGACTCCATGTGA
hinv|HIT000075767	GCCCTGTCTGCTCTGTGGACTCAACAGTTTGTGGCAAGACAAGCTCAGAACTGAGAAGCT
hinv|HIT000048933	ACTATGAAAAAACTTCCTCAGGCATGCAGACCTTAAGTAAATAAAAGCACTTCCACAGGG
hinv|HIT000097340	GGTTTACTGGGAGTTAGAAGAAGAGAATCTCTCAAATATTTGGATAAGAATAAGCAGGCA
hinv|HIT000046994	GACACCTTTTAGCATTGGTGAGTTGATTTATCTAAAATTAACTGTTAAAGTTAGCTGGCC
hinv|HIT000049908	GACTTCCTTACTCACTGTAGTCACATGAACTAGTAAATTTTAACTATCAGGCTATTGGTT
hinv|HIT000095355	CCTTCCCTGATTTCAAAAAATAAAAATAAAAATGCTTCGGTTCTGAGGAGTAACTCTCCA
hinv|HIT000091248	CTAAGTCACCTCACCAGCATAAATTTAGGTGTAATCAAAAGGAACTTCTTATGACTAACA
hinv|HIT000015980	CACCGCAGATGGGAACCTTAATCTTTCTTTTCTAAAATTGATGCTATGAAAATTTGCGTT
hinv|HIT000218063	AAGTTTACCTCAAAAATGGAAGATTTTAACATGGAGAGTGACAGCTTTGAAGATTTCTGG
hinv|HIT000269358	CCAAACCAAGGGACAGAGCTATATGGCACACTGAAATATTTTAAATCAATTCTGAACTAA
hinv|HIT000022004	ACTCTGAGAAAGGACTCCTGACCTGGCTCTTCCAGAATGAGGATGGATTTTCCATATGAA
hinv|HIT000248110_01	AAAGCTAGAAAAGTTGGAGGACTTATTCTAAGTCACGCTGTTACCAGCCTAGAGGGGCAT
hinv|HIT000013504	AAACTCCAGGTCTTCCAAGGAAACAAAATCAAACACCAGTGTGCCTAATGGAAGCCTCTG
hinv|HIT000257080	ATCTAAAACTGGCAATTCCAGGCACAGAAAACCAGTTCTTCAGAAGCAGAAGGGTGGTCA
ref|NM_007375|gb|AF311304|ens|ENST00000240185|thc|THC2472813	TCCCTTCTTTACACTTGTGTAAATTTCAGTTACTGGTCATAGAAGGCTTTCAATGTTGAG
hinv|HIT000013544	ATTGTAATCTTACAACTGATCACGTGGACAGTGAACAGCGGTCAACTTTGTCTTAAAAAA
hinv|HIT000101255	TGAGGGTCACATTGAGCTGCAGGTTGAATCCGGGGTGCCTTTAGGATTCAGCACCATGGC
hinv|HIT000007857	ACGTTGTCTCTGGACAAAGAGAGCCTTTGCTCTGTGATATGTAAGTGAAATGCTAGCTGT
hinv|HIT000043289	GAATAAAGGCAAAACCAAGATAGGCCCACCCTGACAAAGCCTAAAACCAACTCTTCATAG
hinv|HIT000049618	GACTTTGGAGAAATGAATGTCTTTTAATGCTGTGTGTTTCTCTTATCTACATGCCACATT
hinv|HIT000009333	TGGAACTTGAGAAGTCTAAGGGAGCCAAAATGAGATTTTCTATTAAAAATGTCTATCCTC
hinv|HIT000050030	AAGCTTTTAGGCAAAAGGCCCTCTCCAGCCATAGTATCAATAATGCAAATGCAGTGGAGG
hinv|HIT000067189	GTATCAACTTAGCAAACCAAGTCCAAAACATTTTATATGTGTCTATCTTTCCTGCTGTTC
hinv|HIT000066947	TGAAAGACACTAGTGAAAGCATACCACAAGCAGAATTCCTTGAGTTTCCTCTAGAAAAAA
hinv|HIT000093133	GTCCTGTTAGCAACTTCTTTGGACACAAGGAGGAAATTAAGAAGCATCATTACTGTTAAT
hinv|HIT000331696	GATGGAGAGATGGAATCAGCCAGTCAATTTCACTGCTTGTTAGTGGTGCTTGTCAAATGC
hinv|HIT000049605	CACAAGGTTGTTTACTACTCAGTAATTATTCAGCATAATAGAAGTTAGGTTAGGCAAGCT
hinv|HIT000009487	GACTTTTGTACTCTGTTTCGTTATGACACCTACAGTAACCCTGCAGAGGATTACTCCCAG
ref|NM_003165|ref|NM_001032221|ens|ENST00000373299|ens|ENST00000373302	AGAGGTGTCCCAGGAAGTCACCCGGTCTCTGAAAGATTTTTCTTCTAGCAAGAGAATGAA
hinv|HIT000196414	GGCGCGGGGGACACGAGGGGCGCCGGCAAAGCAGGGGGTCACCCGGGCCCCGCACCCCCT
hinv|HIT000278037	GTCTCCTGAGCATCTGTTGCCAGTGTAATTTCATGACAATCATCAATATGTATTGAATAA
hinv|HIT000097251	ACACTTATGATTATTTGCTCCTTGTATGGGTAGAAGGGTCACCTGTGTAAGTATAACACA
hinv|HIT000005747	CTTCCAGTTATACCCCCAACATATCTGACTTTAAAAATATGATTAGCTCCTAGCTTTGAT
hinv|HIT000005385	TTGGTAGGACCAGACTTTTGTATGTGTGTTTCTTCCTTTAGTCATCTACTAAGGTTAATA
ref|NM_001554|ens|ENST00000360431|ens|ENST00000271019|gb|Z98053	GGAGCACATGTTACTGCTTCATTTTGGAGCTTGTGGAGTTGATGACTTTCTGTTTTCTGT
hinv|HIT000019183	TCTGTCATGAACCGGGTTAGAGAAGATGAGAAAATTTTCAGAAGACTCCATCTCAAAAAA
hinv|HIT000095645	GTGCAAGGTGTAGATTCCTTTTGTTAGTCATTCAAACCAACAGCAGCTTTAAGTATGTAA
hinv|HIT000062016	ATAGGTCTTTATAGGTACTAAGGGCTTTCAATTAAATGGCTCCTCCATCTCAACAAAAAA
ref|NM_002928|ens|ENST00000367558|gb|AF493937|gb|BT006638	TCCGATCAGCTACCAAGCTGGCCTCCAGGGCACACCAGATCTTTGAGGAGTTCATTTGCA
hinv|HIT000298012	AATGCAAATTACCTTGTATGCTGCTATGCAAATTCTATTAAAAGGCCTACCTGCTTAAGA
hinv|HIT000019493	CGGTTATGGTTCTGTTACAGCGCTGTACCATAAATTGGCCTACTAACATATTTATTTTAT
hinv|HIT000085334	TAGCCTGGCTCTTACAAGTCCTTATAAGACATTTGAAGTGGTGTTTATTGTCCTGGTGGC
hinv|HIT000098385	TGAGCCCATCTGTGCAGGAATCATAAGATCAATGTAGCAAAGGATGTATAACAGAAAAAA
hinv|HIT000046433	AATGTTTTGGACTCTTCCTGGCTATCACTCATCAGTTAATTAGGGTCTTTTAGAATTTGG
hinv|HIT000067034	CCACTTTCTGTATGCACATTGGAAGGTGAATTTGTTCAGCTCACATTAATTTATAGGAAT
ref|NM_007308|ref|NM_000345|ens|ENST00000336904|ens|ENST00000345009	TGACAGATGTTCCATCCTGTACAAGTGCTCAGTTCCAATGTGCCCAGTCATGACATTTCT
hinv|HIT000195767	AAATACTGAAACTTGCTGCCTATTGGGTATGCTGAGGCCCACAGACTTACAGAAGAAGTG
hinv|HIT000011369	GTCACTGTGTTTGAACGGCCCTCAATTTCTATCTAATAAAACCAGTCAAATGGTTCACCT
hinv|HIT000044026	TTCCCAGTTAAACGCACCCACATGTAGAACACGCATGCAACTTCAAAGACTTCACTAAAG
hinv|HIT000005573	CTTCCTCTGTTTTCCTTCTAAGCCCACTTTTAGTTTGTTTCCACGGTACTCAGAATGGTT
hinv|HIT000023158	GAAAACATAGTTTTAGAGCTGAAAGGGACTGGTTGAGTTCACTGGGCCCAACTCAGTTTC
hinv|HIT000019024	CCACATACCTGACTGGGGACTCAAAAATATTGTTGTTTTTTGTTTCTTTTTGTCTTCATG
hinv|HIT000096629	GCTGTTTCTCCAGACTCCCTTTGATGTTAAAGGATGAAATCCAATTATATTCCTTTAAGT
hinv|HIT000011542	GGAGATTGTTCAGTAGGTATCTTTTGGACCATTTGAAATGTGAATATACTTACTGCCTAT
ref|NM_020856|gb|AL136805|thc|THC2464926	TTTGGTTGTTGACAATGAAGCACCATTATGTGACTCTTCATATAACCCTTTTTTCTACGG
hinv|HIT000096289	TCAGGGATGGCATTAACTTATAAATGAGTGTGTTTGACTGATTTTGTGGTTGATGTACAG
hinv|HIT000192629	CGGTGAAAACCACTAGCTCAGCTGCTATTTTTCTATCTACTGAAATTTTCCTGTAAAGTT
hinv|HIT000221853	ATTGCAACCCTTGTCCTTCCTGAGGAAAGGGTGGCAGTTGCCCTGTGGAATTCCTGCCCT
hinv|HIT000382964_03	TTCGAAAGGTGAGCGCTTTGCGCAGTGATGACCCTCATCTATCACCCTTGACTGATGGCT
hinv|HIT000091286	TATATACCGAGAAACTTGGGAGCAGGGGAAAAATGATTTCGACACACCCAGCTACAGTAC
hinv|HIT000046658	CCTACTGTGGTTTCCCATTTTAACTTCTGTTTTTGAAAAACATTTCAGATGCAACTAAGC
hinv|HIT000255961	CAGGTTGGATTAGCTCAAACATGTACTTTCTTCTCAGTACTCCATATTGCTTTTCTTATT
hinv|HIT000016142	TTGGTTTCCAATGTGTTTCAAAACCTGTGAGAGAGCGCAAGTTTTAGAAGGTCCCTCAGA
hinv|HIT000255061	GGGAGCTGACCTGTCCTGGACGCAGCATAACTAACGAAGCTGCTGCAGGATGAGAAGATG
hinv|HIT000005432	GAGATTCTGTAAATGAGTGGCTTTTCTTTTAGTCAGTGCTGTCATATGCCATGACAATAT
hinv|HIT000383091	CCTGGATGATGATAGCAAATGCTGACTGAACATGAAGGTCTTAATTAGCTCTAACTGACT
hinv|HIT000057472	CCCAAGATGGTGGACCAGGAATATGTTCATGCATCTCTGTGTAATTAAAATTAGTTTTTA
hinv|HIT000066930	CCTCCCGCCAACATATTCTTCAGAATTTTACCTCATGTAATAGCTGATGAGCTTAAAAAA
hinv|HIT000065842	ATGGCGAAGTTTGTATGACTCCTCCAGCAGAGTCCTTGGAAACAATAAAGCTTCCTTTCC
hinv|HIT000097492	AGCTGTTTCTGTTTGCTTCCTCAGAGGAATTTAACGAGCCGCAAAAAAGAAAAGAAAAAA
hinv|HIT000057820	TAGTCATAGAATTAAGGCAGAATTGTCCTACAAGAAGAGGAGAGAGATAAACTGGAGTTT
hinv|HIT000067173	CAAAAATGGAAGGTCTGATGACTTCAAAAAGAGTTTTACCGTTTTTCCCCTCATTGAAAA
hinv|HIT000017408	ATCTTCCACCAGACTTACAGGTGTTCCACCTGCTTGTAGTTTCGGTAATAATACCAGCTG
hinv|HIT000010061	CCCTTAAGGCTCTGTATATAAACAACATACTGTATAAAATAAACTGGGAATGGCGTGAAA
hinv|HIT000343457	AGGATCAAAGCTGACAGTTTCTTTACTTGCAGGTAGCTGACAGCATCTACTCCTGAAGAC
hinv|HIT000018554	CAGGCGTGTGGATGTGCTCAGATATTGATTTGATCATCTTATGCCTTCTTCAAATATAAA
hinv|HIT000221752	ATTTGTTTCGACATACCTTATAAAGCAAGCCACAGGGTTGTCTGAAGGAGCCTAACTGGC
hinv|HIT000012661	GGTTTCAAGGTTTCCCATTAGTGGAGTCAAGCAAAAATGGTGTGTTGCGCTTCTTCCTGA
hinv|HIT000022842	GAAAGAGGAGGTAAGGATAAAGGAAAAGAACATACGTGTGTTAGGAACCCCTTTGATAGG
hinv|HIT000097292	TTTCTGTAACTTTCTGAAACCAGGGTTAATTTGTTTTGAAATTGTCCAACGTGTGCTTTG
hinv|HIT000044064	CCAGAGGAATTAATAATTCCCCTACTCATGATTTCTCCCATGTGACTGGGCCTTTCGGTT
hinv|HIT000054298	TTAGTTTATTTTTCTGGAATTTGGGGATTGGACCCCAGAACCAAACACGCTGGTACAGTC
hinv|HIT000044220	GGATAATTGCAGAACCATGGAGCACAGAATACAGAATACTGGGGGTGTACAGGAGAGTTT
hinv|HIT000247907	CACATCCCTCCGTGCCTGAAAATCAGAAATGCTCAATTAAATGTTGAAAATGTCAATAAA
hinv|HIT000017957	TCTCAGGTGAGCTGACGAGGGGAAGAAACGATGAATAAGTTCTGCTTTGTTGTCTGATCT
hinv|HIT000049042	ACATGATTTAATCTTGGCTACTGAGCTTTTGGTTACGTTGCACTCCCTTTAAAATTACTC
hinv|HIT000046726	GGAAAAGTATACTTGCATAAAGCCATTTTTAATCCCCTTTAACTGAATACATTACCTCCC
hinv|HIT000012030	GACACGTAACAGCTTATTCACTAACCCCGTGGCTCCTATTTTTTAAATTATGAAATAATC
hinv|HIT000003411	GAATGTGTCTCTTCTCTTTGTTGCTGAGAAGGTAGAGAAAGGCCCTGCACTCTTTGACTT
hinv|HIT000047147	ACACTACACAACATCACCAGTCATTTCATAGAATGGCAATTAGATTAGGCTTAGGTCTGC
hinv|HIT000091941	TTATTGATAAAGAGCCACATTTGCATTTTGCTCTGGCTTGGAGAGCTTGTGGGTTTGGCC
hinv|HIT000322383	AGAAAAGCAGCGGAGACAAGCTGACTTTTGGGACCGGGACTCGTTTAGCAGTTAGGCCCA
hinv|HIT000016878	CCATCAACAGTCAGATAGTCACACAATTAAACAGACATTGATAACTGATGATTTGGTTTG
hinv|HIT000250370	GTGCATTTGAGTTCACTGTTTATGCTCAACACTGAATTTCAACAAAATGCCTCATTTGGA
hinv|HIT000021490	GTTCTTTCTCACTTCAAAGAACATTTATCCTTCCCTACCCACTGAGCCAGAGGTGACAGA
hinv|HIT000088177	CGAGCTGTTCACTTAACTGGTACCTGTTGGTCAGAAAAAGAATTTATTTAGAGATTATGA
hinv|HIT000098694	CAACTTAGAATGTGGTACGTTTCTGCTGATTAAATGAGCCTTTTTCCAATTCGGTGTCAG
hinv|HIT000332695	TAAGTCACCAGCCTGCAAATCGCAGCCCAGAAAACAGAAGTCACGTCTGCTCCGAGCCAC
hinv|HIT000220657	TCATGGAGAAATCCCAGATACTTCTGCACATGATTCAGAGGTCCCTTACAACTGGCTTCA
hinv|HIT000004982	AGATTTCATTCTTTATAAAATTTCACATAAGGGAAGAGTCTCCAAAGTGTAAGGAGGGCC
hinv|HIT000094937	TTTCGTGGCCAGGAACAGAAATTCTACTCAGGATAATTAAAATTAAGGAACAGAGCTTTA
hinv|HIT000087798	GAGTGCTACACAGAAACTCTGAGTTCTAACACTCTTGGGACCATAAAAAATGGAACAAGT
hinv|HIT000249891	TTCTCGTACTTGGTCAAAAGGAGAAGCAAAGACACAGACACGACGATTAAGTACATGCCC
hinv|HIT000049850	TGTCTTGAGGTGTGAGGAAAACTGCTGAAGTAGTCAGCTGCTGCAAAAATGGACTTAGTG
hinv|HIT000066908	TTTATTGCAAAGACTCCATCCTGCGTTACTCATCAGAAAATAGTTAACTTTGTATCTGGC
hinv|HIT000087443	CTTACGAGTTTAACATAAACTCTCTGCTCAATTTTTTAGTCAGTGAGAAAGGCAAACTGA
hinv|HIT000329983	ATCATCTCGGTCTCCTACATTTACATTGTCATTGCCATCCTGAGAATTCGCTCTGCTGAC
hinv|HIT000097743	GTCTTTCTAGGTAGTAACCAAGTGATTTCTCATAAACTGGAAAACATTATTCCCACTGAT
hinv|HIT000067334	GCTTTCCCTAATTTGTGATGAGTGAAACACTGAACAGAGACATAGAATAATATTCTGTAG
hinv|HIT000218408	AAACCAAGCTGAATGAAGAAGTAAACTTTCTGAAGACAGGAAGCTTACTGAAGCTGGTTC
hinv|HIT000097516	CCACTTGGAACAATGCCTTTAGATACAAAAGTGTAAAGTAAAAAGCAACATTATCATGGG
hinv|HIT000007834	ACTTTTAAAAATCAAGTTGAGGAATGTAGCTTTTCCAAAGCCTTGTCTTCAATTTCCCCT
hinv|HIT000328420	AACGTATCCAGGTCTCTGGGGGCTAGAGTGAAAAACATGCATCTCGTAACCAATGAAATC
hinv|HIT000262020	TTTGTGATCCTTACCCCAGTGCTCAAGGAGGTTGGAGAAGCTGAAAGAGAGGACTGGTTT
hinv|HIT000279120_02	TCTATATACAGGCATCAGCTCAATATTTTATGATTTTTCTTTCCCATTCTAAGGGAGTCC
hinv|HIT000091244	CCTGTTCTCTGGTTATGAAATGTGTTAAAGACAAGGTGCAAATTTAAAACAATGCCTGTA
hinv|HIT000342620	ATAATCATTTATCTTGGCAAGCAGAGCATTGGAACACTTAAAAGAGCAGGGGTTCAGCAG
hinv|HIT000026332	AAGAACAGTGCTGTGCTTGAGAGCAGTTTAGTAGACCAGACTGAAATAAACGCTCTTTCT
hinv|HIT000020554	CCCGGTCCGCATTTGGGATTCTGTATGTAAACCTCAGAATAAATTCAACAAAATTTGTCG
hinv|HIT000097013	GTGTAGTGATTGGTTTATAGTGTAGTGATTGGTTTCTTAATCATGGGATCTGAAGACAAT
hinv|HIT000016461	GGTAAATGCACCCTATTTAAGCAAGAAAAGAAACTGATCTGCCATAAAGAAAACAATGAC
hinv|HIT000085646	AGTGAGTGAGCAGGTGTTTTGGACAATGGACTGGTTGAGCCCATCCCTATTATAAAAATG
hinv|HIT000304726	GATAGCCTCTTAAGGAAAATTTGCTTCCAAATTTTAAGCTGGAAAGTCACTGGAATAACT
hinv|HIT000048581	GGCCTCTTTCCTATGCATTAAAATAGAAAATCCTATGGGATTACATTCATGTTTGCTTTC
hinv|HIT000007799	CACATACACTGCAAAGTTCTAATAAGGAAGAAAAAGTCTATTGTGAAACTGCAAAGAGCA
hinv|HIT000067266	TCATTAGACATACCAGTGTACTAAGTCCCTCAAGCAGAAAACTTAGGGATATGACAGAAA
hinv|HIT000325896	TGGTGGCAGCTGACTCCATCACCAACACCATGTCATCCCTGGTGAAGGAGCTCCATTCAG
hinv|HIT000009740	TCCAAGCCTAGACAGTGCTTTCTGAGATTAGAATGAGGCATGAGCTTTCTGGAGTTTTTT
hinv|HIT000097746	CTAGAAAATCCACTGGATTGATACTTTAGAAGAGGATAATGGATAAAATCAATCGATCGG
hinv|HIT000099076	TGGAGGCCTTAGGTGTGTGTTTCCAAATTTTCTATGCTGAGTGTGTGTTCTTTGGAAAAC
hinv|HIT000014514	GAAGCAGAATGCTGTTGCTATCTACCTCATCCAGGAATTTTTAAAATAGTTTTTTCTGTC
hinv|HIT000298643	CCACAGAAATGAGTGCCTGCCAAGACACATGGAGGAGAAAGAAAACAAGACACCAAAAAA
hinv|HIT000249799	CACACCTCCATGAGAAAAGACGAAGTTGAGACAATAAGAGGAAAACTAGGGAAGGAGTTT
hinv|HIT000191741	ACTTACAACTTCTTCTGGTACCTTCACTTCCCGGGATGTGCACCAAGACTCCTTGTTAAA
hinv|HIT000251453	AGAGTCTTACCTGAGTGAAAAATGCCATGGCCTTGTTTCTCATAGCAGGGGATTCCTTAC
hinv|HIT000251621	ACGCCCAGGCGTCAGGGATTCATGAATTTTGTATACAGTGTATGATGTTTCTAGATTAAA
hinv|HIT000057646	CTTCCTGCTATCACAGCTTCTTCAAGAAGATACAATAAATGAAAAGAAAGATTTCCTAGG
hinv|HIT000249233	CCCGCGGCTCTCGGCGGAGCCCCGCGCCCGCCGCGCCATGGCCCGAAGACCCCGGCACAG
hinv|HIT000011622	GAGAGTGTATGTTTGGAAAATCATCCTGTTTATTTGTAAATAAAGATGAACCAGCCAGTC
hinv|HIT000263434	CTTATTGTTGAATTGTAGATGGTTTCTTGGAGGGGGAGGTATGGGAGACACATCTTAACG
hinv|HIT000216470	TCCAGGTGTAAAGGGCTGAAGGAATATCATCGTCTCCAGAGCAAGGTCACTGCCAAATAG
hinv|HIT000090979	TTCACCAAACTGTTGATACCCCTGCTCTAGGACTACAGTCATGTTTGCCATTTGCTGGTT
hinv|HIT000007380	GGAAACCTTTATGTTATTTAATCCCTGTAATCATGGTACCCTCTTGAGAGTTTACATGTT
hinv|HIT000383048	TCAAGAGATTTCGGAAGCATAATTTTTTGGTATTTGGGCAGCTGGTGATCGTTGGTCCCG
hinv|HIT000066908	TTTATTGCAAAGACTCCATCCTGCGTTACTCATCAGAAAATAGTTAACTTTGTATCTGGC
hinv|HIT000002498	AAGAACTCGAGGTTTATAAAATGCCTCTAAGGTGGGGGAGTGGGTTAGTGGTAAGAAAAG
hinv|HIT000022231	TTCTGAACATCGAAAGACTGGAATATCTTTTGCAAATGTCAGGCACACCTGCAGCCCCAA
hinv|HIT000066896	ATTAATGTCTAAACATTATACTTACTTTTTCATAATAAAGGAAATTTTGGAACCAAAAAA
hinv|HIT000327953_02	CTACTTAGCTAATTTTATGCTAGGCTTTAGGTCAAGAAGGAGAGAGAGAGCTGACATGCT
hinv|HIT000067275	TGGTGACAGTTTGTTTTTGTGGACTATTTAGGATACTAAAATTGAAATAGATAGGCTTCC
hinv|HIT000100583	TTTTACAATCTGTATCTTTGACAATTCTGGGTGCGAGTGTGAGAGTGTGAGCAGGGCTTG
hinv|HIT000045560	TACTTAGCCATGTCTTTTTTCTAGGTTGACCTTTCTGAATGATCAGACTGCAAGATAGAG
hinv|HIT000098617	CTGTGGACCAAGATGAATACGAAGGGAGAATGAAACAAAACTGCTCCGCTTAGGGAACTT
hinv|HIT000243731	TAGAGGTATCATCAAACGTGGCAAATTTTCTTTCAGGAATAATAAAGAGCATGATTCCAC
hinv|HIT000092641	ATTTGGTATCAGTACCCTCAGTAAATCAGAGTTGCTGTGACCTGGGCTTTGATGTAAGGG
ref|NM_006379|ens|ENST00000265361|gb|AB000220|gb|BC030690	TTGCCTGCTTAAAAGGTATAATTAAACTTCTTTTCTCTTCTACATTGACACACAGAAATG
hinv|HIT000092210	CTTTGAAATCCTACCCTCTGTGTAAATCAGTATCTGTGAATTTTTCTCTTGTTAGTACTG
hinv|HIT000043528	CTGTACAAGTGGATTGCATATAGGCATATAGGCAGAACCAATGTGCAATAATTAAGAATA
hinv|HIT000047795	ATGTATGTCAAGTAGAGTGGCTTTGACGAAAAACTCCGGGTTGGTTGGAGTTGAGGGTAA
hinv|HIT000010469	AACAGATGGCTCAAACCCTCTCAGATGAGCACCAACAAAATTTTTGTCACATACAAAAAA
ref|NM_006082|gb|BC021564|ens|ENST00000336023|gb|AK094717	GCTTCAGCTTAACTGACAGATGTTAAAGCTTTCTGGTTAGATTGTTTTCACTTGGTGATC
hinv|HIT000291647	TGAGCTATCAGCGGTAGTGTTAGGGAACCTAACTACTATTCTTTCTGTGAGAAAATGCAC
hinv|HIT000195037	CCCTTCTGGAGACACCACCAGATGGGCCAGCCAGACGGCAGGCAGCCTCTTCCCATGGAT
hinv|HIT000322299	GGCGGTGGCTGGAGGCTGCGCATCTGGGGCTTTAAACATACAAAGGGATTGCCAGGACCT
hinv|HIT000101273	TGTTGGTCCACGCCGCCCGTCGCGCCGCCCGCCCGCTCAGCGTCCGCCGCCGCCATGGGA
hinv|HIT000049250	GCCTTTTCTCATCAATGCGAACATTTGATTGTCTCATCACCAATGTGTCTACTAAAAATA
hinv|HIT000271511	CAAAGCGTTTCTTTACTTCTCACTTCAATTAATGCTGCGCTTCGCTTGGTGAGTGCGTAC
hinv|HIT000094942	CAACCATAGTTTACCTCCTTAATGGAATTCTGGAAGTTAATGTTCTGGCTGATTTAAGAA
hinv|HIT000011433	TAAACCAGGGACCAGAATATCAAATGT
HIT000011433	0
hinv|HIT000002627	GGAATGTAAACACTGAAAGTATAGTTCAGATTCCTTTCACTGGTAAATAACTTCTTCCAC
hinv|HIT000069971	CCAAAGTCATATGCAGTAATCTCTTTTTCTTTACACACTCAGGTCAAAGTAGAAGCATAT
hinv|HIT000066704	TCACTGCTAGAGGGACTGATCAGAAGGGCAATTCTGACCATGTCAGTCGTCATTAAAAAA
hinv|HIT000279402	ACAAGAAAACTAATCAAAGCCTTACAAGAATGTCCTTGCAGCAATTAATCCTTTGTTGTG
hinv|HIT000043945	CTTATTCCTCACAAAATCTTCACTTTTGGAACTATCCCAATTGAAGCTACACACTGAATT
hinv|HIT000069801	AGATGAGTTAAAAATTGTCAGGTGAGTCTGAGGGGGGCATCATGGTAGTTTTATAAAGCC
hinv|HIT000243643	AATGTCTGAGCTATCAATAGCAGGACTTGGTTGATTGTACGAAGCCCAAATCATGTGCCC
hinv|HIT000193048	CTGCACTTGTGAAAACACTTGAGCGCTTAGAGATTAGCTGAGAAATATAAATCTTTCCTC
hinv|HIT000090382	TACCACATCAACAGAAACACTTCCCCTTCCAAATGAAAACATTGGCATATTCTGAAAAAA
hinv|HIT000066774	TCAGGAAATGTGCTCAGAGCTAGGTTTGGGGACAATTTGAACAGACAGTCTTTGTTCCCT
hinv|HIT000018825	GTGCAATCTTTCTATAATTCCATTCTGGGATGTTAGCTTATTTGCTTAGAGAATGGTGTA
ref|NM_017615|gb|BC062427|gb|AF258584|ens|ENST00000369023	AGCAGAAAACACCTTTAATAAAACCCATACATTCCACTTTCTGTTGGGTTCAATATACGG
hinv|HIT000216827	GGGGGATGTTCTATGCCGGCTGAGCGAGAAAAAGAGGAATATGAAACAATCTGGGGAAAT
hinv|HIT000022638	CATTGTGACACCACTGAGCAGGGAATCTCAATAATGGCTGACATATCTGGTAGCAAAAGG
hinv|HIT000096403	GACAGAGAGAAGTATGGACAAGAAACAGATCCTAAACCTGTTTTGTTTTATTTTTGGTAG
hinv|HIT000004433	GGATGAAACCTCAACATACACAAGGAAAGATGGAAACTCTCTTGGTGGAGAAAAACAAAA
hinv|HIT000020386	TAAAAAATTGTAGTGGGTAAACATCAACATAAACCTGCCCAGGAAAATAGAGCAGGACTT
hinv|HIT000249609	CATTCTTTGGCTTTTCTTGAAAGTGTTACCACATATGTATGGCTTGCTAAACAGTGTATT
hinv|HIT000244241	TGACTATCACCTTGTCCGCCTTCTAGGTGTGAAAGTCCAAATACAGTCTCTTAATGGTGA
hinv|HIT000332577	CTCTTCAGAAATATCTGATTCCTTTGTGAAAGAGTTTCTAGCCAAAGCCAAAGAAGACTT
hinv|HIT000046184	GGTTTGCACTGGTCTTGAGTGTTGTGCTTTTCTGTGTTGTGTGTTTTGATTTTTGTCTTT
hinv|HIT000046621	TTGAAAGGTCTTGTTCACTCCACACTCTCCCAATAACATGTGCATGCATTCCACCGATTA
hinv|HIT000244581	TGAAACAGGGGAAGACACTGTATAACATCCAAATGTTCTTCTTCCCTAGAGGCCAAAAAA
hinv|HIT000193196	ACATCTATGTACCTCTGTGCCAGCAGGCTAGCGGGGAACAATGAGCAGTTCTTCGGGCCA
ref|NM_001001522|ref|NM_003186|ens|ENST00000278968|ens|ENST00000375278	ACCCGTGTGGTACCTTCAGCCCTGGCCAAGCTTTGAGGCTCTGTCACTGAGCAATGGTAA
hinv|HIT000247596	CCCAAATGAGCAGGATTGCTTTTGCTTTCAAAAGAGTGATACCTGGAGCACAGGTATTCT
hinv|HIT000014353	TCGGTAAACCCAGGAAGATGGCTGAAGACTATGCTGATTCAAGCCAAATCCCTGTAACAA
hinv|HIT000067277	ACCCCATGTAGCTCGATCCGAAGCAGGAGTGTCAATAAACCTGTCTTCAGTGCGAAAAAA
hinv|HIT000248173	CACATGGCTATTGATCTCTACTGCGGTTTGGCTTGTCTGTGGGGAATACATGAGCCCCGA
ref|NM_002770|ref|NM_002771|ref|NR_001296|gb|BC103998	TGTGGACTGGATTAAGGACACCATAGCTGCCAACAGCTAAAGCCCCTGGTCCCTCTGCAG
hinv|HIT000092424	TAAATGCTCAGCCTCAAGTGCAGGCATTTTTGAGTGGCCTGATTACATATTCCTCCCACA
hinv|HIT000092038	CCTGCATCACAGCAGTTTTAAGGTCCCATTATTGTACTGATTTATCCTTGTAATAAATGT
ref|NM_145169|ens|ENST00000361731|gb|BC018969|gb|AF041429	CGTTTTCTTTTCTATTCTTGGAACTGGATTGCTGTGGCTTCCGGGCGGCATAAAGCTTTT
hinv|HIT000025930	CATCTTTGGGTTAATGTTGGCTTCCTTCTAAAATGAATTGGCTCAATTTCTCTGTTGAGT
hinv|HIT000325604	AGTATCTACTGTATGCTCGGCACTTGATAGGTTATCTCTTGTACTTAAACTAGGATACAG
hinv|HIT000097205	GGAATTTCAGCTCTAAACACATTTTTGAGACAGTTATCTGTGAGTGAAAACAGGGTATTA
hinv|HIT000067544	GCCTGGTAGAGATTCTCAAGGAATCTGCTTTGACAAATTAATAAATGAATTTCACTGGTA
hinv|HIT000081025	GAGCTGGTCACTTAAGCCATTCCTAATATGTAACTTGAGAGTATAGTATTAGATATTCAG
hinv|HIT000079027	CATCTGTTACTAAGTGGATCATGACTGCTTAGTTTCTAGGTGAGCTGAATAAAAATACTA
hinv|HIT000051136	AGATTCCGTAACAGCTTCTTCAATTGTTAGACATGGATGTAAACCACATTCTGCTTTTTT
hinv|HIT000064727	GGGAAATCCTGGTGCTTTTGTTTCTAGGTGTCCAGATAGGAAAATTGATATTCAATTATA
hinv|HIT000069715	GAGACTACCAATAAACACACATACACACACATGAACATACACACAATGTTTACTATCTTG
hinv|HIT000008456	AACTCCTTCCCTTTCTCCAAAGAGAATACGGAAGGCAAAGTCCATTTTCTGAATATGGCA
hinv|HIT000044024	AAGTCAAACAAACGTTAATAACCTTAGAGTGTGAGGTAAACCCTGGACAGGCGTGCAGTA
hinv|HIT000045464	AATCACGTCAAATTTCTTTGCGGGGGAGACTGGAGAAAGAAGCAATCTAACTACTGGCTG
hinv|HIT000015436	GAATCTTAACTGTATCCTTTTGAGAAAACAATGTACCCACATAAACTTCCTCCTTCTAAG
ref|NM_003516|ref|NM_001040874|ens|ENST00000369159|ens|ENST00000369161	GGCCCGCGTCTCGAAGGGGCACCTGTGAACTCAAAAGGCTCTTTTCAGAGCCACCCACGT
hinv|HIT000027184	GCAGGTAGAAAAGAATTCCAAGGGCTTTTAGTAAGAACTATATACAATGAAGACTCCTAA
hinv|HIT000010143	GGAAACCTGCCAAACTGTACATTGAATATCTGTGTGTTTTTACCACATACAGTTAAAACT
hinv|HIT000059238	ATTTCATACTTTGGTTGCATGAAGGCTGCCCCCATGAAAGAAGCAAACATCCGAGGACAA
ref|NM_002037|ref|NM_153047|ref|NM_153048|gb|AK056699	AATCCGAACCTCCTCTGTGAAGCATTCGAGACAGAACCTTGTTATTTCTCAGACTTTGGA
hinv|HIT000007180	GGGGATGGTATATGAAAGCACAAAGCAGTTAGTTGCAATAAGTTCTGATTTATTAGAGAA
hinv|HIT000269725	AAACCCACATCAAGCCTCCAAACTGGATTTCCTGGATCACATCCTCATGTAACTAGGAAG
hinv|HIT000092376	ACTTAGTTATTGACCTGGAGACTGGTAGCTTATTAAAGAAACTCCGTGTTACTCAAAAAA
hinv|HIT000290462	TGCTTTCACATTTTGAGTGTCCAGAGGAAACAGAAAGGAATGAGTGTGTGACGTTGCTGC
hinv|HIT000044861	AATTACACTTGAAGGATGATGACAAGGCTCATCAATGAAGCGCCTCTTCACTGGAGGGAA
hinv|HIT000330122	ACCTTGGATGTGGGAGGATTGCATTCAGTCTAGTTCCTGGTTGCCGGCTGAAATAACCTG
hinv|HIT000286097	TTAATTCTCTCTCTACTTCTTTCATTTCTCAAAGGCATCTCAAACTCAGTGGGCCCAAAA
hinv|HIT000044721	TAATAAGAACTGGTCCCCATACTCACAGACAGTTGCTTTGCAACTACCATATTGCATCAA
hinv|HIT000098394	TTCATCATCTCTTCTATACTAGAGCTGCAGTCTTACATTTGCTTACTTCCTGACATCCAC
ref|NM_001080414|ens|ENST00000389856|ens|ENST00000389857|ref|XM_941642	AACCTGCAGCTGAAATCCAAGCTTCACGACCTGGAATTGGACCGGGACACAGATAAGAAA
hinv|HIT000077824	TTGTTTCAGTAGGATAATGATCTGATAGAAGAGATGACAGGACTTATGGATGGATTGGAT
ref|NM_007375|ens|ENST00000240185|ens|ENST00000315091|ens|ENST00000339726	AATACTGTCTACATGCTTTCTCATTCAAGAATTCGTCATCACGCATCACAGGCCGCGTCT
hinv|HIT000262484	CTGAATAACAAAGGTAACATAAGTAGTACTTAAGATCCCAAAGGCCCATTACATTCTATC
hinv|HIT000262085	GTGGGAAGAAGGTTAGATAAGTTACTGTCATAGATTGTGACTATGAAGTAATCCATTAGA
hinv|HIT000004795	TACGATCCCAAAATAAAAAACGGTAAACTGACCAGATCTAATTTAGAAGGAGGCAGAGCT
hinv|HIT000101265	TGGGCCGCCACCTCCGCGGACCCTGAGCGCAAGAGCCAAGCCGCCAGCGCTGCTATGTGG
hinv|HIT000327979	TGTAGGCCGCCTTAAGCTTTCTAAATTTGGAACATCTAAGCAAGCTGAAGGGAAAAGGGG
hinv|HIT000010094	TCAGCTATGTATTAAGTATGCAATGCCAGTTAGTCATGTGTGTGGAAAAGAATAGAGGAG
hinv|HIT000096520	CCCCAGAAGCAACCTCTGGAAGACCAGTTTCTTTCAATCTAAGGCTATTTAATATACATT
hinv|HIT000260245	GAGCTCTCATTGATTCTGTGATGATGCATGACAGAAGAGCATTTGTTAGCTTTGCTTTGC
hinv|HIT000049610	GGATAACCTGGGTCATTTAACGTATACAGTAAAAAGAGCTTACTTCCTTTTCTTTGACTT
hinv|HIT000095245	ATAGACTTGCCAGAAGTGCAATAATTATTCAGTCTCTTTCTCAGTATTAAGCCAATGTAC
hinv|HIT000097675	CATTAATCACATTAGAGAAAGTGGGATTTGAGGTATGCAGAATGAAACAGGGTAATTGAG
ref|NM_001823|ens|ENST00000348956|gb|CR542268|gb|L47647	AACCTGGGCAAGCATGAGAAGTTCTCGGAGGTGCTTAAGCGGCTGCGACTTCAGAAGCGA
hinv|HIT000065646	AATCAGAGAAGCCCAAGGTCCCAATAGAGAGGGTCACAACTGACAAAAGCTTCAGATATG
ref|NM_005077|gb|BC000228|ens|ENST00000376499|ens|ENST00000355002	ATGATAAGTACATAGTCACTGGCTCGGGGGACAAGAAGGCTACAGTCTATGAAGTCATCT
hinv|HIT000005556	AGCACTGACATCTCAGATCAGAAACAAAGGTAGAGACATTCTGCAGAGTAGTTGAACACC
hinv|HIT000191740	GGTGATAACTATGGTCAGAATTTTGTCTTTGGTCCCGGAACCAGATTGTCCGTGCTGCCC
ref|NM_000314|ens|ENST00000371953|gb|U92436|gb|BC038293	ACAGCAACAATGACTTAACCATATAAATGTGGAGGCTATCAACAAAGAATGGGCTTGAAA
ref|NM_001453|ens|ENST00000380874|gb|AK021858|thc|THC2495614	CTCCCCCTTTTGTAAATAACCCAGGAAATGTAATAAATTCATTATCTTAGGGTGATCTGC
hinv|HIT000047591	CCTGAGAAATGGTACTTTCTTCAGATGTTAATAGATTCTGTGTGCAATTTTGGGAAATTC
hinv|HIT000220158	TGGTAAAGGAGAACTTAAAGCTAAGAAGTTGCAATTTTTCACCCAGTTTCAAATTTGTCC
ref|NM_015187|gb|CR749817|ens|ENST00000264868|gb|AB018289	CTGCTAAGGTAGTGAATAAATCAGTAATGCAATATTGTGGGTCCAAACTACTCTTTGCAC
hinv|HIT000069804	GTAGAGTCAGTGACACTTGGAGAGAAAATAAATGATAAAATCTCTAAATGTTGGTGCTGT
ref|NM_182923|gb|L04733|gb|AY180168|gb|AL133587	TCATTTCTCCTGCGTCTGTGTGCATAGGACATGATACTAATAACCACACGGCTGGCGTGA
hinv|HIT000216265	TCCTGCGCCTGCGCCGGCTCCTGCAAGTGCAAAAAGTGCAAATGCACCTCCTGCAAGAAG
hinv|HIT000269425	AACAAAACATTAAGGAATGCTAATTTCCTCCTTAACTCCCAACTTTTCCTAGTCAGGCCC
hinv|HIT000049027	GAAAGTGCTCAAGCCCAGAAAACAATAGTTACTTCTGTGAGATGAATGGAAACTATGTTC
hinv|HIT000066879	CGTAATTGGCTGAGCTCATTCAATAATTAGGTCCTCCCTTAGCCATAGTCCCAACTTCAG
hinv|HIT000014129	TTTGTTTCTAAGTGAAAGCTCATGACCATCCCAGCCATATTATCTCCCTGGCCCTTGGAA
hinv|HIT000088520	AATGGAGAAATGCTAACTTACAGAAAGGTCAGGTTGGTGTTTGAATGGTTTTAATTTCCT
hinv|HIT000019994	CACCAGGTGATTTGCAGCTGTTCACTTATGGTTATACAGGTTTGGATTAAATATTTTTTC
hinv|HIT000245038	GGATTCTGCCACAATTGTATAGACATACCTATAAGTAAGAAAGTTGGGAGAATAGCTATT
hinv|HIT000081939	TTCCATTCCTAATCTGAAGAGATGAAGGATCTCTAAGGCAGGGTTGTCCACTCAGGATTA
hinv|HIT000004715	CTTAATGAGGCATACTTTTAATCTTTGAATCGTAGTGTTGTAGGGCTAAAAGAAACCTCA
hinv|HIT000215729	CAAAATGGCCACACGCGTACCCCCGTAGCGGAAAAACCGGGTTCTTTGGGGAGCCGGATG
hinv|HIT000019276	GTTTTTGTTTGCTTATATTCCTAGGCTAAGGCCCTTCAGAGGTTCCAACTGAAAGCCATG
hinv|HIT000094001	CACCAAAGGGAGAGTTACCTGGAAAAGATATGGAGAAATTGAACTTTGATATGAACACTA
hinv|HIT000196987	TGGAAGATTAATTGCCACAATAAACATACAGGAAAAGCACAGCTCCCTGCACATCACAGC
hinv|HIT000011983	AGTTGCAGATATAAAAGAAAGCAAGCATCCAAAAGCCAACCTATATTAACTTCAGTTACC
ref|NM_004450|ens|ENST00000216520|gb|AK130850|gb|BC014301	AACTGTTCATATCTACTTTATAACATTCACATACTAACCCTTCTTCAAGATGGGGTGGGG
ref|NM_014988|gb|BC023546|gb|BC095394|gb|AL831962	GATGTTAGGATTCGAAATGGTCTCCTGAACTGTAATGATTGCTACATGCGATCCAGAAGT
hinv|HIT000320809	TTGCCCATGATTCAGAGCTTTCAAGGATAGGCTTTATTCTGCAAGCAATACAAATAATAA
hinv|HIT000008552	CAGCATAACTGAGACTTCTGGAGACAGCTGCAAACAAGGAAGGGCAAGAGCTATTTATTG
hinv|HIT000069802	AAGAAAGCCTTCAAGCATGGACCTGAAGCAATGCTGTAAACACAAACATCAAAAGGAAGA
hinv|HIT000007816	ATTTTCTGCTAAAAAACCTATCAGTGTAGTTTGCAGATGCAGTTAGAAAGAGCAGAAGTA
hinv|HIT000067262	AGAAATGTGAATTGATAGACTCTTTATGTAGGTCATTTTATCAGCCTTTACTAAATGTTA
hinv|HIT000046690	TGCATCTATATTTTGCATCATGCTTAGAAAGGCTTTCCCAGATTGTAAAATAATTCTCCC
hinv|HIT000008290	CCATGGCCTCAGAGAGCAGGAAAAATCCTTTGCAACTGGGAAGGAAATTCAGAAGACAAA
hinv|HIT000091442	TTTGAAAAGTGGTGTTGTTTTCCAGTCGTGCATGCTCCAATCGGCGGAGTATATTAGAGC
ref|NM_024812|ref|NM_001024372|ens|ENST00000309982|ens|ENST00000330955	GCCGCCGCCTCCTTGCGGGCCGGGGCTGCGCCTCCGGGGCTGAGCCGCCGCCAGAGCCGA
hinv|HIT000012435	GTGAGCTGACATTTTTAAGATCCAAACAATGTATAACATTCCAAAGACTAAGCTTTCAGC
hinv|HIT000090867	CTCTCGTGTTATTTGAATTAGGTAAAGCGTGTTCACATTTGGACAGCATTTATTCTTTGG
hinv|HIT000025678	AAGGCTGTGTTCGAGCCATGATCTTCCTCTGAAGAAGAAATGAAGAAGAAATTTATCTTA
hinv|HIT000220668	AAGAATAACTAGACATAAATTTTACCATTGAGAGAAAGGTTTATACACTGAAGACAAAAC
hinv|HIT000306453	CTTAGACTGCTTTAACACCATTAACCCTTCTTTTGACAAATATGCTATTACTGTCTAGTG
hinv|HIT000097272	ATTTGAGAAGAACATGCTGAGAACAACTGAGAGATGGCAGCATTTTTCAGCTCGGGGAGA
hinv|HIT000003455	TGTTTGAAAAGGCTTGCCTTTTTTCCGTCGCTCTGAGCAGGATTATGTTAGGGCCCAAAT
hinv|HIT000280273	GTAAAATTCTACTGCCTTTCCACGGACAAGTTAAACTGGCTGTAATGTTTATGCACTAAG
hinv|HIT000092903	GCCTGGGAGGACAGAATTTAACATTGATAACACCAATTTAATGTTTCATGAAAGATCGTA
hinv|HIT000011386	CATTAGGATTTTAGCAGCAAGGAAGAAAGTGGAGAGCTACAGCAAATAAAGGAAACTTTT
hinv|HIT000010542	GCAATTGCAGACAGCTTGGATTCTTTCTCACAGATATTCCTTTTGTTCAATTAGAAATTC
hinv|HIT000305862	TAGGTAATGCATGGAATGAAACATGTCTTTTTGGAAAGATCAGGAAGGACTACCTGTCAT
ref|NM_018265|gb|AK001583|ens|ENST00000367342|gb|BC106877	TGTCCTCAATACCCCTGTGATATGATTATGTTTTATCCCCCAGAGTTTGGCCTACTGGAC
hinv|HIT000023079	TGGTTGCAAAAGTCAGAAATCTGGGTTTCATTCTTGCGGTAGGTAGAATAATGCCCCCAG
hinv|HIT000005113	TAAGCTAGTGACCTTGCAGGCTAAAGTAGGCCTTGAATTTGTTTGACCAGGAACTAAATT
hinv|HIT000020527	AATTTTAACTTTAAATCCTAGACACATGTGATTGTGTGTTTCTACAGGCGGGTGGGGGTG
hinv|HIT000095060	AGTAATAGATACATGCAACACAGGTATGGGGCAGGGAGGGGAGGGGATCAATACATTTAT
hinv|HIT000066899	GGCACATAGTGAAAGATTACTTCTGACATTCCATTGCTCTTCTTTTGAAAATTAGTATGG
hinv|HIT000070049	TATCAACAATTCCTCACCAAAGGAACCAGATCTCTTTAGAAAAATGGATTCCATTGTTAG
hinv|HIT000055632	TCCCTAGCTGGAGGTCACATTTTTGTTCTTTAAACAAGGGCTTTCCCTTTTTTATGGCAC
hinv|HIT000193324	CCTCCCAGGTATAGGTGACACTCTGCCTATACCCTACATGCCCTTTGAGATGCTGTGAAA
hinv|HIT000017317	CCTTTGTACTCTATAATGTGAACTTTCCCCTGTTCCAACACTTAAAAGAGAATTATTAGC
hinv|HIT000248821	TGAATTCAACATGAATATTACATTAATAGAACAAATTATCAGTGCTCTTCTGAAGTCAAG
hinv|HIT000219589	GGGATTATTTATCCTCCTGGGGACAGTTTGGGGAGGATTATTTATTGTATTTATATTGAA
hinv|HIT000383032	GTAACAGGTGTGAGCATTCTAGCAGCAGTTTGATGATCATGTATGATACTGCAAACAGGA
hinv|HIT000010008	CTAGGTTCCAGAAGTACATGTTTTAAATTATAGTGGCTATTTGTCCCATGAATTACCTGA
hinv|HIT000064727	GGGAAATCCTGGTGCTTTTGTTTCTAGGTGTCCAGATAGGAAAATTGATATTCAATTATA
hinv|HIT000079782	CACTGACAGCTCCAAGGCACTGTCACACGTATTATTCACCTGGAGCCTCTTAACTTTCAG
hinv|HIT000270375	TCACTTGGCAAATACAATTCCTGAGATCAATAACCTCGTCTTTTTAATTTTTTCCTCGTC
hinv|HIT000048989	GGGCAAATGTTGATGGTAGACATGGTTGCCCATACTTAGGTTCACTGCTCCCGGGAAATG
hinv|HIT000096751	GAGTAGTTGCGAAATAGTGTTTGTCTAGATATGCCTTGTCCTTAGGGAACCCATATTGGC
ref|NM_021009|gb|AK092983|gb|BC014880|ens|ENST00000339647	TGACACCATCGAGAATGTCAAGGCAAAGATCCAAGATAAGGAAGGCATCCCTCCTGATCA
hinv|HIT000046190	AAAGGTTCCCTCTCAGAATACTGTTTCACAATGATCTCCCTTATCTCTTCTATCACGTGC
hinv|HIT000301106	GAAATTTTGCTTTCTAGATAGGCAGACCAACGGAATAGAAGATAAAGTTTTTTGGGGTGG
hinv|HIT000094506	GCCTTGGACCCGTATGTAAACCTGGCGATATATGGTTTGCAAAAATGATAGAGGAAAAAA
hinv|HIT000382978	CTCCTAATGCACGACAGACCCGCCCAGAATGGCCTCTCTGTTCCTAGGAGTGCGACAATT
hinv|HIT000026752	CTCAAGTTGTCAAAGAATTCCAGAGGGCATATGAAGCCATTGTTAAAATAATTTTATGCC
hinv|HIT000013832	TCAGCACCTCTACCCCCCAAAAAGAAAAGAAATTCAGGGAGGGAGCAAAGAAACATTCCT
hinv|HIT000091695	AACCAGAAGCTAGTATCAGTTTGGGGCCTAAATGCAGCAGGTGTTCCTGATAAGCAGATA
hinv|HIT000280936	ATGTCCATGGGACTTGGTCCTGATGTTGGACCGTAAGACTCCAGGGAACCCTCGTCCCTT
ref|NM_006317|ens|ENST00000322611|gb|AF039656|gb|BC000518	TCAATGCCAATCCTCCATTCTTCCTCTCCAGATATTTTTGGGAGTGACAAACATTCTCTC
hinv|HIT000016917	TAATATACTATGCCAAACTGACTAGTGACTGGCATAAGAACAATTATATGAGAAAGGCCA
hinv|HIT000196141	TGATGTTTGGTCCAGGCTGGGCTGAGGCTCAGTGGTGTTGAGTGTCATGGAGCTTTTGTA
hinv|HIT000282687	TTTTTATTGAATTATTGACTCTGCCGCGTGTCGGTTCGTCGGCTTTCAACTCCAGTCTGT
ref|NM_032704|ens|ENST00000301072|ens|ENST00000321665|ens|ENST00000318973	CGGGCAGTGTTTGTAGACTTGGAACCCACAGTCATTGATGAAGTTCGCACTGGCACTTAC
hinv|HIT000021852	CGAGTAAGAGAAGGTAAGTCAAATGCATGAGATACATTATCTTTTGCCCTTACAGGCTGA
hinv|HIT000269551	AGAAAATAGTGCCAATAATTCTTCATGGAGATGCACCTCTCTCAAGTCTTGAACAATGTT
ref|NM_017745|gb|AY316592|ens|ENST00000378455|ens|ENST00000378444	CAAGCTGGACCCACCATGTACAGTGTGTTATAGTGTTAATCCTTGTGCATATGTGTCATA
ref|NM_004112|ens|ENST00000293829|ens|ENST00000380627|gb|Z70275	CGCATTTCACAGCTGAGTGTCGCTTTAAGGAGTGTGTCTTTGAGAATTACTACGTCCTGT
hinv|HIT000327161	TAGCAACTGAAAATTGTACTTGGTCACTTTTGTGCTTGAGGAGGCCCATTTTCTGCCTGG
ref|NM_000582|ref|NM_001040058|ref|NM_001040060|gb|AK075463	TTCCACAGCCATGAATTTCACAGCCATGAAGATATGCTGGTTGTAGACCCCAAAAGTAAG
hinv|HIT000089513	TACTGCAAACTGATGTTTGAGCTAGGAAAAACATTTAAAAGGACACACAGTCTCTGCTGC
ref|NM_003859|ens|ENST00000371588|ens|ENST00000371584|ens|ENST00000371582	CTATTGGCGAGGTTCCAATATCATTTGTGGATCGTGTTTATGGTGAATCCAAGTTGGGAG
hinv|HIT000021392	ACTATATTAATAACATGCTCATTGCCAGCCTATGAAACAAGTTGACCACTCCATACATAA
hinv|HIT000017007	TCTCTTTTCACTTCTACCACTTCCTAGACTTCAATGAAATTGAACTGTAGCTCACACAAG
hinv|HIT000195407	GAGATCAAGGAGTTCCAAAAGATTCCAACATAAACACTGTGTGTTTTGATCATCCTTTTT
hinv|HIT000067299	GAGACCTTCCCTTCAAATCTAAAATTGGCAAAAAGTCACTTAAAATAGTGGACTTCTGTA
hinv|HIT000324577	ATAGCTCTGAGCTGAATGTGAACGCCTTGTTGCTGGGGGACTCGGCCCTGTATCTCTGTG
hinv|HIT000250395	TGCAGAAAGGACAGGAAAGGAGTCCAGCCCTACTAAATTCAACTCAAAAAAGCCACTGCT
hinv|HIT000019198	AGCTGTCTGTGTGCCTTGCATTTCAATCAGCAGCCTTACAAATGATGATGAGGAGAAGGA
hinv|HIT000085634	GTCTGCTCTGTGGACTCAACAGTTTGTGGCAAGACAAGCTCAGAACTGAGAAGCTGTCAC
hinv|HIT000024798	CATTCAGTATTAGTTGATGATTTCTGCTATTAAGTGATGAGAAAGTCAGCAGACTAGTCA
hinv|HIT000089821	AGACCTTTCTTGGAGGAAGGAGTCTTTTTTCTTTGGTTTGAAAATGCAGGTGATGTTTTA
hinv|HIT000257364	TTGTGCTCAGAGTAGGTGTTGATTTTTTATTACTGTATACATGGATAATTCTGGATCCAG
hinv|HIT000284021	AGCAACTTTGTCTTTTTCACCTTTGTACTGAGTCCCCTGACATGGAATAAGATATGAATA
ref|NM_006082|gb|BC021564|ens|ENST00000336023|gb|AK094717	GCTTCAGCTTAACTGACAGATGTTAAAGCTTTCTGGTTAGATTGTTTTCACTTGGTGATC
hinv|HIT000325487	TGAAAATCATCAGAGACCTAGCAACTGTTGAGCTTGGTTTTGGCTGTCAGGCTCTGTTCT
hinv|HIT000066956	CCTTTTACCTTCCTGGGAAAAAACAGAAAAACTAAAACAGCAACCCAGAGTTCTTTAAAA
hinv|HIT000095317	AAATCTCACGATGGTATAGACCCTGGGCCCACTCAGGTTTCCTGAAAACTAAACAGTTCT
hinv|HIT000075900	CATTCAGGAGAAATATTCCTATAAAAACTCAGCAAATATGGAAAACTGAGCACATGAAGC
hinv|HIT000304120	GTGCTTGCCCAAAGAGTTTATTTTACTTTTTCTTTTCATGCTGTAGGTCAGAGTAAAACA
hinv|HIT000323536	GACCACGAGGAAATACCCTCAAAACTAACTTGTTTACAACAAAATAAAGTATTCACTACC
hinv|HIT000196284	TTGCTTATGGCAGTGTCAGCCTAAGAGCTCAAGTTCAAGATCAGAAGCATGAGAGGGTAA
hinv|HIT000095180	GTACAACGCCAATGCTAGTACTCTTGGGTGCAATAATTTATTGCAATCATAAAATGTATG
hinv|HIT000016684	CCTCGGACTGGACATTCAACAGGTAAAATAAATCTACTCTGTAATAGTATAAGTTTGACT
hinv|HIT000045883	TCTAATTTCTGCTGCCTCAGGTCAGTGGGATCACTTTGATCTGCTAAGACTGCAACTCTT
hinv|HIT000049924	TGCTGACCATAAGCAGCTAACCTACAGTTGAAGATATTTATGTGACATGAATAGCCTGTG
hinv|HIT000019395	CAAAATCCAAGGCTTGCAATGTCTCCAATATCCTGTGCTTACAATGTTTCCAATGTCCAG
hinv|HIT000016987	ATACTTGCTTAAACCCTCAAATAATGTAAGGCAGTATATGATTGTGCCAAACCTACACTA
hinv|HIT000095635	GTTCACTTGCTCACTGTCCATCCAATGGAAAATGGCATCTCCTTCACAAATCATGGCCAA
hinv|HIT000044200	ATGGGACAATATACTAGGACATGTTTTCAGGCCAACAGATAAATATACTTCACTTGCATT
hinv|HIT000067280	CTGCCTAATTTGGGACTTTTTCTGCAGGATTGTAATGTAAAATAGTTCTTTAGCTCTTGG
hinv|HIT000011436	TTGCTCATAACTAGCATCTCAACACTTCATGATTGTCTCCCAGATACGGGTTGGGGTTGT
hinv|HIT000056584	GTGAGTGCAGACAACTCTTCTAGTAGAAATTTACTCCCAGCATATCAATAAAGAATTAAG
hinv|HIT000049259	TCTGCCATGGTAATTACACTAGGGCAATACTAGCAGTAGTGTTTGAGAAACTAAATACCC
ref|NM_006838|gb|AK091730|ens|ENST00000323666|ens|ENST00000261220	ATCCAGTTCTGCACCTATACCCTCTGGTGTTGCTTTTTAACCTTCCTGGAATCCATTTTC
hinv|HIT000251989	ATGCAGTGTGATCTGTGCTGCAATAGAGATGGAAGAGTGTTCTGATCGGCTGGAAAACAA
hinv|HIT000023328	CTTCTTCCCATCTTTTCCTTTCTCTCTCATAACCAATAGTTGGGTGGGAGGGAGCAGAAA
hinv|HIT000009543	ATTAAAAGGGCCAGGTGCAGTGACTCACAGGAGAAAATTATTAGATCCTAGCAACAGGTA
hinv|HIT000249226	CAGGGAGCCAGCGCCGGCAGCCACCATGGCGTCACGCATAGGGTTGCGCATGCAGCTCAT
hinv|HIT000333160	ACCCACTCTCCAGGATCTGGGGAGAGTGGTTGGGGAGAGCAGGCTGTTGGTCAGCTACAA
ref|NM_020926|ens|ENST00000361907|gb|BC128456|gb|BC128387	AGACTGCATGACGTTTACCTATCAATTGCTTTGATTTCTCTGCCTGTAAGATAGCAAATA
hinv|HIT000004967	ATACTAGCAAAAACAAGGAATCCACCACTTCAGATCCTTATGAAACCCAGGAAAAGGTGG
hinv|HIT000023458	TGACTTAAAGATCAGGCTCCAAACCAACTTCCTAAACATACGCAGTGTCTCCCAAATGTC
hinv|HIT000092497	CTGTATTGCTCAATCCTTTCCTGGGATCTGGGAGAAAATAAATTTCATTTTTGGCCCAAA
hinv|HIT000061980	CCTGGGGAAAATTAAGGAAATACATGACAGAATAAAGAGAAACAATCCTTCCTTTCTCTT
hinv|HIT000321083	ATTTTTGTATCATGGTGTAACATTGTGGGGACTCCTCCTACAATGAGCAGTTCTTCGGGC
ref|NM_198098|ens|ENST00000311813|ens|ENST00000381688|gb|U41517	CCTCTGCATATATGTCTCTTTGGAGTTGGAATTTCATTATATGTTAAGAAAATAAAGGAA
ref|NM_030672|gb|BC033668|gb|BC065274|ens|ENST00000262227	CCCACATCATCCGCCTAATGCTTAAGTACCAGAAGATTTTGTGGAAGGTTCCGTCTTTCT
hinv|HIT000221606	TACTGGTTGCTAAAACTTAGTCTAGTTCTGATGTGTTTAAAATCCATTTTTTAAAAAAAA
ref|NM_005786|ens|ENST00000322038|gb|AK127042|gb|BC010679	ATATTTATATGCTCTCTGTCCGATCTGTGCATGTTATTTTTCTTTTTCCGTGAGTCAAAG
hinv|HIT000043061	CTAGAATAAATAACTGAGGAATGCATTTGTGAATTGGAGGACCAGCTTGATGTATCAGCC
hinv|HIT000093144	AACAGAAGAGCAGCTGACGCAGGGGGCCCTCAACATGCTCACCCAAAAGTCAGCGAGATT
hinv|HIT000095623	GAAGCACAGTACGCTTAGAGCTTTAGGAAGTGTCACTAATAAACTATGATATCTCTAATT
ref|NM_014779|ens|ENST00000361875|ens|ENST00000361136|gb|AF201292	CTTGAACGAGAAAATGCACTGTTAAAATCTCTTTCAAGCAATGATCAATTATCCCAACTC
hinv|HIT000276000	AACCTCTCAGGTACAGATCGGAAGAAAGTGCATATAAACCCTGCCTTATTTAACCAGGCC
ref|NM_001101|gb|BC014861|ens|ENST00000331789|gb|DQ407611	GCACCCAGCACAATGAAGATCAAGATCATTGCTCCTCCTGAGCGCAAGTACTCCGTGTGG
hinv|HIT000338658	TGTCCTAAATTGGCTAAGGACTCTCAGAAAACCTTGTGCAAACTTCTGTGACTCCCCTCT
hinv|HIT000008188	CAGTGTTCTATCTCTAGGGCATACAGTAGGTAGTCAACACATAGTTTATAATTAAGTTAG
hinv|HIT000016973_02	GTGTGCATACTTTCTTAATAATGCCACATGGAAATTGTTTAAGCAGGAATACTTCTCAAG
hinv|HIT000049967_02	CTACAAGGAAATTCTGAGTTCAGGTTTCTGAGGTGAAGGAGCACAAAGTCCTTTCTCCTG
hinv|HIT000047518	CAGTTTGCCCTTTGCAGATGTATTGAAATAGTACTGAAATTTACTGATTTTCCCTCATGT
hinv|HIT000382996	TCCTGCCAGCTCTAACCAGCTTCATCAGTGGCTGGATAAATTGCAGGACTCTAAACATTT
ref|NM_032727|gb|BC006359|ens|ENST00000369849|gb|S78296	AGTTCAAGGAACTTGAAAAATACTTTTCCTTACCTTTACCCCATCCCTGTCTTTACTCCT
hinv|HIT000050049	CCTATTAGCATTAAATCTCTGATTTCCAGGAACAAAGTTTCTGAGTTGCCTTCAAATGTA
ref|NM_001101|gb|BC014861|ens|ENST00000331789|gb|AK125561	AGGCAGCCAGGGCTTACCTGTACACTGACTTGAGACCAGTTGAATAAAAGTGCGCACCTT
hinv|HIT000341049	TGAGACGCAAGGAGAAGCCCTGCCTCTGGAGTCCAGCTCCTTTCCTCTTCTGGTTTTCCT
hinv|HIT000013918	TCTGCTTCAGTGTACATATCCCATTTTCATCCCTCGTTTCTTAAAAGAATTATATTGCTG
hinv|HIT000097748	ATGATTCTGTCTCATCCAATCAAGACTTGAGTGGACTCCAGCTTCCCAGAAAGCCTTTCT
hinv|HIT000008435	TTTCAGGCACGTGTACTTAAAAATGTGATGTGGTAGAATTTGCCTCCAGCTAGGAATCCA
hinv|HIT000012821	CACCATAAGAAATAGGATTAAGCTTTTCAAAGCCGGCAAGTTGAACTATTTATACTTACC
hinv|HIT000021111	TATTGTCCTGAAAGGAAGCCACTTCATTTTTCAAAGATTTCTTCCGCGGCAGGGATCTAG
hinv|HIT000305252	TTCTTCTGAATTTGCAGCTGTCTCTCTGATGGGTGCCTTTTGTTCAACACAGTAAGCCCT
hinv|HIT000250161	GAAGATCTCACCTGGAAGCTCTGTAAAATTATCAGAAAGAATAGCAGGTGCTCTAGGGCA
hinv|HIT000093301	CTTCTCCTCACTCCTCAATAAAAGAAAACCAGCATTAATTAGAGGAAAAATGTTAACAGG
hinv|HIT000056809	GTACTATGGATTCCTAAAATGGTACAAAGCATGCATAAATTAAATCCTTGCAGTGACATC
hinv|HIT000043145	CAAGATATGTCTCTTTTAAACAGCACATACAGACACACTCCAAAATGACAATTTCCATCA
hinv|HIT000019462	CTTAGCAAAAAGCTCTATTTATAGCCCAGTTTTTTAGTCACACACTATTGTGTCTTGTCA
ref|NM_005626|ens|ENST00000373795|gb|BT007415|gb|DQ893846	TGTATCTTATTCTGATATGAAAAGAGCTTTGGAAAAGTTGGATGGAACTGAAGTCAATGG
hinv|HIT000342539	GAGAATGATGTAGCTGTGACCATATGAACAACATTTTCAGTGGTCAGAGTAGAGACAACA
hinv|HIT000088145	TCATTTGTCAGATTAACCCCATTTGAGGAGAAATTTGAGTTTGTGGTTCATGGGTTTTTG
hinv|HIT000077923	TTACCTTGGCTCTCTAAGCTGTATCTACTTCTATACAAGGCGAACAATTTTGTCTTTTTA
hinv|HIT000026997_02	AAGCACTTCTTTCTTGGGTGGAGATGGCAAAGGCCTCTTTCTGCTGAGACAAAGTGATTT
hinv|HIT000095320	GATGCTAATGAATATAATTCCTGATCTGAAATTACCTGCACTTTATTTGGCTCCATCTAC
hinv|HIT000047475	CAACAGCACAGTATTCTTTCTAACACTGTATATCTCAGCTGGAGACTTTGGCTAATTTAA
hinv|HIT000021573	ATTCAAGAACCATAGTCTAGTTCTCCTGGACCCATCACCAATGGTATTCACACTCAACTT
hinv|HIT000047556	GAAATTTAGAGCTCAACCTCATGCTTTATACTAAAATATACTCCAGGTGAGTTTGAGTGT
hinv|HIT000323535	GTGTACAAGACACCATTGTGTCCAACTGTATATAGCTGCCAATTAAGTTTTCTTTGTTTT
hinv|HIT000067382	CTTTGTGGAAATTTCAGCCTAGGAATGTTATTCCCGGTACAGATGTACACAGTCAAAAAG
ref|NM_021643|ens|ENST00000155926|ens|ENST00000381465|gb|AY245544	GGACCATCCTTGGTTTTCTACAGATTTTAGCGTCTCGAATTCAGCATATGGTGCTAAGGA
hinv|HIT000383042	TTTCTGAGAGTGATCGACTCACAGCTGACGAGTATCCAACAAAACCAGTTACACAGGAGA
hinv|HIT000066816	GAAAAAACGTATAATAATCACCAGGACATCCATAATTATATTCATCAATTATTAGCATTC
hinv|HIT000261124	CAGCATTCTGGTGTTCAGCAACCAATATGGAATATTTGTCATTAAATCCATATCAGTCTT
hinv|HIT000079777	GGAGCACTGTCTGAGAGGGGGTGACCGCCACCATGCCAGGGTGAGGCCTTGCCGGAGCTG
hinv|HIT000050250	TCAACAGCAGAATCGGAAGACAAGGAAAGCTCCTATAAAGTGTATCTAAACAATAAAGAT
hinv|HIT000093685	AATATCCATGTACTAGTCACATGAGAAATGTTTTAGGGTCATTGACCAGTGTAGTCAGTA
hinv|HIT000019757	AAACTCTGTTAGTCTACAATGTGCAAGGTGGCAGAAGTGCATGCCAAAAGTGGACATAGG
hinv|HIT000250436	TTAGGTAATTGTTTTGGTAAATGGCTTGAAGTTGAACCACAGCAGTTTTGCTATTTGGAA
hinv|HIT000297492	TTGAAAACCTTAATACTGACCCGTTTTGAGGCTGCTAGGTGATAGCTTATGCCTGTGGTG
ref|NM_024302|ens|ENST00000338839|gb|AK122604|gb|AF330002	CAAAGCCTCCATCTGGAAGTCTGTCTGCCTTTGTTCCTTGAAGAATGCAGCATTGTCTTT
hinv|HIT000024195	ATAGGGATGAACATGATTTTCCTTCGTACAGACAGCTTAAATAAAGCACTATGTCAATCT
hinv|HIT000334437	GGGGTCCTTTTAGAAAACATGTTCCAAAAGTCCACGTATCTACGAATTTTTAAAAACTAG
hinv|HIT000011563	TGACAGTCCTTGATCCAGAAAGTGCTTTCTTCTGTATTTGTACACAAGTCGCCTCTCCTG
hinv|HIT000295228	GGCCATGGAAAATTATGCTCTGGATATAATTGTGAATATAGAGGTCTTTAAACTGTGTCA
hinv|HIT000012273	CACTGAAAGGCCAAACAGCAAGTCCGAGTGAGTTTTAAATATTAATTAATCACCCTTTAT
hinv|HIT000005090	ACAGACATTCCAGTGATAGCATCCAATGACCTATGTAACGGCACCCTTTTTTGCTGTACG
hinv|HIT000328537	GGCCATTTAAGTTGGCAATATTACAGCAAGGACAAATAAAATCAGAATTGAATGTTGTCG
hinv|HIT000082157	AAGAACAGATACTGAAGGATAATGGGAGACTTGAGCTATGATGGTCGCACCTCATCCCTT
hinv|HIT000096134	CCAGCCCCTTCACACAACTTCATTCTCTGTCTTACCGAAAGAATGTGAAATGTGGTGGTA
hinv|HIT000095614	CCCACACTGCCTGTAACCTTACAGTGTATTCCTAATAAATGCAGTGATTACCACAAAAAA
hinv|HIT000383096_02	GATGATGACCCCAGGTAACTCTGAGTGTGTCGCTGATGCCATCACCGCAGCGCTCTGACC
hinv|HIT000009560	CTGAATGGGGGTATGAAAACTGGTCCTCAAGAGTATCCAGTCTTATTGGAGGAATAATGC
hinv|HIT000005390	AGGGTCTCACCTTACAGCAACTTGTAAATACCCCAAGAAATCCGCTTTTAAATGTGGAGT
hinv|HIT000097540	GGAGCATTTTTGGTAAATGAGAAGTGCTGGGTTTTCCAGGTAAATGGAATATGCAAACCA
hinv|HIT000044579	GATAGATGCAGTCTTGAAGGAACTGATTATGCAGTGATTCTGCATTTAAATATTTGACCT
hinv|HIT000306481	GGACCGCGGGGTTGGGGGAACTTGGCTGTCCCACGTCTTTCAAATAAAGCTGTTTTGTCT
hinv|HIT000093460	TGTAAAGGATCCCTCCCACTGCTGAGCAAGAAGGTGGGAAATGGGAGAGCAGCTCTCGGA
hinv|HIT000006842	ACTCTGCTTGACCTCGTAGAGTTTTGCTCTAGGCTTACATGTCTTAATATCCAGCCACCT
hinv|HIT000247904	TACAGTTTCTTCTGATTGAACGCAGCCTTTGAATACTGCCTGGCCTATCGCGAATACATC
hinv|HIT000095115	TCAACTGATCTGTATAAATAGCCTACTGCCTCAATCATGACGTGATGACAAGAGTCACTT
hinv|HIT000044436	GCATCCATCCAAAACATTAGTATTTGGTTTTAGTCATTTCTTTTGGCCTTTATCAAGGGA
hinv|HIT000011447	CTTCCTGTCCTATGTTAATTTATTACTGAGTTAGGACTCAGAAATGATGCATCACATCTA
hinv|HIT000092503	ATTTGGGGATCACACTGTTCATCAGCTGTCACTAAACTTATTTTACTATGAGCCAAAAAA
hinv|HIT000023693	TGCTAAACACACAGACCCCTCCCCAATCTGGACATTGAATAAATATTCATTTTCCTTTGC
hinv|HIT000337196	GCTAGCAGGCAAAGAAGTCAGGGAAGATGCTCTCCACCTCGTCCTTCAGTCCATTCCGCA
hinv|HIT000218420	TCCTAAAACCACTGGATAGAATTTCAATAAACAGAGGGAGAGGAAGCGTAGTCCAGGCAG
hinv|HIT000046001	GAAAAGAAAAACATGTCAGGCAGGCACTTTCTCACACACTCTGGGCTTGGGCAAATTAAT
hinv|HIT000067354	TGTTATTATAACCAATGCAGACTTTAAAATCCCACCTGGACATCGGGTGAGAGGAGGAGG
ref|NM_031883|gb|AF152474|gb|BC105111|gb|BC104776	GAACCTGATTATTCTCAAAAATGAGGCTGTTTCTCAAAATGAGGTGAGACAGTGGTCAGG
hinv|HIT000283231	TAAGGAAGAAATACCCAGACAAAATCTTTGGGACGAATGAAAATTTGTAACTCTTCTGGA
hinv|HIT000008192	CTTTGGTAATTCAGGATCACTGATGAGTAAAACAAGATAGGAGTTGAAGCTTATCTTTGT
ref|NM_015239|gb|AK023280|ens|ENST00000376083|ens|ENST00000337006	AAACCTGAGTATCATTGCATGAATTTTTATCTCCCTATGGTTATATCCTGCATCAAGTGG
hinv|HIT000296654	TAAAACCCGTTTGCTCTTGGTTAAACTTGACAATGTGGAGACCCCTTTGTTAGCTGGTCC
hinv|HIT000382962	TGAAAAGGTTTTACTACTGATCTTTGTAACTATGATGGTTTCTACACTTGACCTGAGCTC
hinv|HIT000271027	TTTAATAAGAAGGAAGCCCTGATGAATGTCACAAAGCCAATAAATGTGGCCACCACCACG
hinv|HIT000220663	CTTACAGCATTCGTTTCCAGCATAACAGTGATGATATGCTTTATTTATTGAGTTTCCTCA
hinv|HIT000247153	AAATTCTTCAGTTGACCCCCATGGTCCAAAATGAGGTTCTCCATTATGAGCTTGGAATTC
hinv|HIT000075779	TGTGTTCATAAAAACAGAGGACCATTAATAGAGATTAATATAAAGATTATGAAAAATTTT
hinv|HIT000005635	CAGGGAGCATTAGAAAGACCATAAAGCCAGTGAACCTGCATCATATTCTCTAGTCTGGTT
hinv|HIT000002952	TTTAAAACTTTGCATGTTATTCTGCTCATGAGCCAAGTTCGGGTGCCTGTGGAACAGCTA
hinv|HIT000081052	CACTGGTGATGGTGATTATGTATATGGAATGCAGATATTATTTAAGAGAACTCAGGTTGG
hinv|HIT000093753	GTGGAGATCAACTTTGTACATGTGAAACATAAATGTTTACTGTGTTGGGCCACTAAAAAA
hinv|HIT000064703	TAGCAGAAGTGAGGATAGTGGTGGTTTGCCACTTTCAGTAGTGGTATGAATAAGTCCCCA
hinv|HIT000088373	CTGACACTGTGGAGAGTTTCTAGGAATGAAACAGATATATGGCCTTGGGTCCCCTTTTTT
ref|NM_001300|ens|ENST00000173785|gb|BT006778|gb|DQ890752	AGGCACTTCCGAAAGCACACCGGGGCCAAGCCTTTTAAATGCTCCCACTGTGACAGGTGT
hinv|HIT000282758	CAGGTTCTAGATCCAGGTGTTTCATTTTCCCCTTGTTTTCCCACTACATTGTCATCTCTC
hinv|HIT000019327	AGCTTCAAGACCATTCTATTCAGGGGGTTGACTGCCTTGAGTTTATGATCCTATCTCCAT
hinv|HIT000254363	TTCATACGGTAGTGTTGGTGTAAAAGGCAAACCCGTGTCATGAGGGATGGTCATCATCTT
hinv|HIT000021969	GAGTTTTAATTGCAAAACTTTCATTGAAGCTGTGGAGCCACTCTACAAAAGTTATGAGAG
hinv|HIT000071374	AGCAGTGAACTTCCATTGGTTAGCACCAAATAGAGCAAGCCTGAGTAAGCTGCTTATAAA
hinv|HIT000014612	GTCAAATCAGGTAATATGTAGAATCACAGGCATTCAATTTGGTGTTAGAAGGCCTTTTTA
hinv|HIT000044471	AAGGAAGAAGAGATTGTGCTTAGTGGACAGCATTCTTCAAACATGGCATCTTTTCAACTT
hinv|HIT000382957	GCTCAGCGGTTACTTCGACAGTTCTTTAATTGAAACAAGCAACCTGTCTGGGTGGTTCGA
hinv|HIT000302731	TCCTGATTGTAAATAGCTGGGCATGCAAACAACATTAGCCTGTCTCATGAAGCCAGGACA
ref|NM_001031|ens|ENST00000332388|gb|L05091|gb|U58682	GCGCCGCCATCATGGACACCAGCCGTGTGCAGCCTATCAAGCTGGCCAGGGTCACCAAGG
hinv|HIT000004990	AATGAATCCTTATTTATAAAAAGTTACACCCACTGCTGCTCAGGGCTGCCGGCTGGTGTA
hinv|HIT000277822	CACCCATATTGTGTGTTCTGTGAATGCTAGCTCTCTTGAATTTGGATATTGGTTATTTTT
hinv|HIT000018766	GGGCCAAAACTACCCTGGTTTTGTCTTGCAACTTGAAACATTGTGTATTTTAAACTATAT
hinv|HIT000090438	ATGAACAGAAAAGGCCCCCAAAAGACCACATAACTCAGGGGCAATCAGTTTCCATCATTT
hinv|HIT000012421	GTGACCTAAAGCCACACAGCTATATTAAGACATTTTTGAACAATCAAAGCAAATGACACT
hinv|HIT000245056	AGAAAACAGAATACTTGCTAGCCCCACCGTCCTCAAGAACCTAGCAATGCATTAAGCACA
hinv|HIT000005595	AAACCTCCAACTTCCAGAGATTGAGAAGTCAGTTTTCTAGAAGCAGAGAAAAGTTTACTC
hinv|HIT000047657	GTAGAGAAAGACAGCTAATGAGTACTTCTTGGTGTCGAGATTGTTCAAGTATTCTTTTTT
hinv|HIT000023010	GACTAATGGTGTTCCTTGTGCAAGATTCTTAGATGGGCTTCAATAAAATGGTTGAGTTGC
ref|NM_021956|ref|NM_175768|gb|BC037954|gb|BC063814	CAATTAACAGAAACAGAACATTGCTACCCAATACTACCCTTACCTATGATACCCAGAAGA
ref|NM_033251|ref|NM_000977|gb|BC066320|ens|ENST00000328591	AAGAGAAGAATTTCAAAGCCTTCGCTAGTCTCCGTATGGCCCGTGCCAACGCCCGGCTCT
hinv|HIT000017392	ATCATGCCAGGCAGTCCATTTCTATATTACCATGTAAACAAAAACTCAGCTGTGAACCCT
hinv|HIT000097307	GCCCCTCAATGTATCCATTAACATTTCCAGGGATACCAGTGAAATAATTTGCAATAGCAT
hinv|HIT000284566	CAAAGAGTATCTAAACTGAACTCTCAGAGCTAACAGAAGTAACTATGTTGCAGTGAGAGC
hinv|HIT000300693	TTCCAAGAGTCACCAATCTTTTCCAAAGGTACTCTCACTTCAAGTGTACTTCCAATAGAG
hinv|HIT000096498	GCCACATATTCATACTTTCCTTGGGTTGGAAAATAGATCATTCAGTAAAAACATACAGGA
hinv|HIT000248175	TTTCTGGGAAATGGAATCGGTTTCTGAGTCCAGCCAACAGCAGAAGAGAAAGCCAGTTAT
hinv|HIT000018414	GATCTATTTAGCTTTCCGCATATTTCTTGATAGCCTCCTAACCTAACAACAAAATGCCAA
hinv|HIT000251452	GGGGATTCCTTACCCCATCACCATGTGCACCTCAGAAACTTTCCAAGCGCTGGACACCTT
hinv|HIT000085401	GTCTGCTGTCAGTAAATGGCTGCAGGAGCCGAAGTGGTAAACTCCTCGGTCTCCAGAAAT
hinv|HIT000343102	TGGGAAGGACCTGATGATACAGAGGTGAGAAATGCCCGGCCGCCATCTTGGGTCATCGAT
hinv|HIT000048868	AATTCGTGGCTTTATCATATTCATCCAATAAAGTTAACACGATGGACTGCCAATGAAAGC
hinv|HIT000216917	GGATCCACCTGGACTGCCCAGGCCGCATACCAGACACCATTGTGGTTGTAGCTGGAAATA
hinv|HIT000087372	AGTTCAAGTTTAGCTATGTCTCGCGGAGAGGCCGGTGGAAGAAGCAACGAGAATGAAGCA
hinv|HIT000021080	GAAATGAAACTTCCCCTCTGGGGCCATTCACTCTGTAGTTTTAACAAAAAGGCTGGAACA
hinv|HIT000048731	AGCGCTGCTCCCAAAATCTATCTGCTGTTTAATAGTTTTTACCTTTCAAAAATGCAAGCT
hinv|HIT000096681	GGCACACAGGAATTTAGGTTGGGCGAATTCACACTAACAAATTATAACTAAAAATTGGTA
hinv|HIT000091451	TGTGCTCTATGGGATAGCTGTTACCTTCCACTAATTTATGTCTAATACCTATAAACCTAA
hinv|HIT000092942	GAAATGTACCAATCTCCAATGACAGAATATTTAATCGAGGAAAGGTCTCATTAACAGATG
hinv|HIT000013902	CAAGAATTACAGAAACCAAGCAAAATTCTCTATGCCTTTCAAACCCAAGTCTAGCTTTTT
hinv|HIT000013398	TTGTTAGGGACCTGATACTAAAAATTACCAAATCACAATCGTGTGCTGAGGGCTTACTTT
hinv|HIT000067539	GGACATTATCAGCAAAGCCATGGGATTTGATTCTAATGTTTATTTTAATTCAGCTGGTTC
hinv|HIT000045189	TTCCTCCCAAGGCAGTTTTGGTGACCTCAAACAGGCTATGACTAAAAACACCTCCAAATA
hinv|HIT000216362_02	TCAGGGGGTCAGCGACAGGCAGTGGCGTTGGCCCGAGCATTGATCCGGAAACCATGTGTA
hinv|HIT000301267	CAATGGTGTGTTCCAAATTATTGTTGGTGTTGTTAATGTCATGACTCTCCTTTGAATAGA
ref|NM_145802|ref|NM_145800|gb|AF403061|gb|AY679521	TTTGACCGTCTGAAGAAACTGCACCAGGACGAGAAGAAGAAACTGGAGGATAAGAAGAAA
hinv|HIT000245042	GAGACCTAGAAGGAGATTAGGCAGCTCTGCATAGTACTTGAAAATAATTCCTCTTCATTC
hinv|HIT000195879	AAGAGAAAACCGTGAGACTTCCAGATCTTCTCTGGTGAAGTGTGTTTCCTGCAACGATCA
ref|NM_145690|ref|NM_003406|ens|ENST00000353245|gb|BC068456	CTCTAAATAATGATGGGGCTAAGTTATACCCAAAGCTCACTTTACAAAATATTTCGTCAG
hinv|HIT000023168	CCATTGTCGGCCTTAAACTGCACTAGTAACAAGCATGGTATTTATCTTGTATTGAAAATA
hinv|HIT000244206	TCCGATTCACTGACCTGATACTGCCCCATCCCTGGCCCAGTGTCCCTGGACAGTGTCCTG
hinv|HIT000290451	AGAATAACTTAGATCCGTGCAATAAATAAACAGTGGGGAGGGGCAGTGTGGACAGTGTTG
hinv|HIT000045130	GAAGTCAAACCTCACCTACTTCCCAGAGTCTTCTGGATTTTCTGTTAGAAGCTTCAGTAT
ref|NM_014380|ref|NM_206915|ref|NM_206917|gb|BC003190	GATTGCCTTTGCACTCAGTGTAAGTTTCTGTCAGCAGTAGTTTCACCCATTTGCATGGAA
hinv|HIT000325986	TTAACACCCATAGTAGGCCTAAAAGCAGCCACCAATTAAGAAAGCGTTCCAGCTCAACAC
hinv|HIT000383062	AGTTCCTTTGGCAGAAGTGTCCTATTTATTGATCGATTTAGAGGCATTTGTCTGAGAAGG
hinv|HIT000019409	CGAATTTCTGCATTCTACCAAATGTAGCATATATGTGTGGTTGGCTTCAATAAATCTTTC
hinv|HIT000338249	GGATAGGCCCAGGAGTAATGGAGTCCAAAGAGAAACGAGCAGTAAACAGTCTCAGCATGT
hinv|HIT000043537	CCTTCTAACTCAACATGTCTTTTCCATCGGAAAAATATTCACAACTCATTCTGTATGATG
hinv|HIT000091824	ACCTCAGTCAACAAAAGCAGGTTCTTTTAAAACACTTTTGAAGACAGATCAAGAGAAAGG
hinv|HIT000004728	CTTACAATGGAGGTTCTCTCCTGTTATATTGCTGAATAAACTATGTGAACTGCTAAATTG
hinv|HIT000290950	AAGTGTGCCCCAAGACAAAGTTGTTTTCTGATGCAAAATGCCCGGAACTTTTTCTTTTTT
hinv|HIT000048463	TTGATCTTCTCTCTCAGACATGTCTTCCAGGTAGGGGACAATGTGCAGATCATTTGTGGT
hinv|HIT000066125	CATAACCACTTCCTTTATGCTGGGACTGTGGTTTCTTTGTGTGTTTTTATGTCTTTTCCA
hinv|HIT000055327	CCCATTCCCTTGTAAATACATTTTGTTCTATGTGACTTGGTTTGGAAATAGTTAACTGGT
hinv|HIT000019692	TGTGCGAACTTCTATGTCAGAATTAAAGAGAACTCCAAGTAAGCCATAGAAAAACCAAAG
hinv|HIT000011585	TTTCTAAGCCTTATCCAGTGGCCCACTTAGCGCAGTCAGTCTTACTAAAAGAATATTCCA
hinv|HIT000071511	GCCAAACCTATCTTATTCAGCAAAAAATCCCTGTTATCAACCTGCCAAAAATAAGATTCA
hinv|HIT000067348	ATGAGCGGCGGCTCATCGAGAAGTACATTGCGGAGAATGGTACCGACCCCATCCAAAAAA
hinv|HIT000092484	GAGGCTCTCTTTGGCTTTTCTTGCACAATTTTAAATTGACCAGGTCTACTTGCAAAAATA
hinv|HIT000092195	TTCAATAGCTGGAAAGTAATCAAGTATCCCGAGGACCAATTTATGCACTAGACTCCAAAT
ref|NM_153649|ref|NM_001043352|ref|NM_001043353|ref|NM_001043351	TCCAGGAGGAGTTAGCCAAACAACAACAACAAAAAATGTGCTGTTCAAGTTTTCAGCTTT
hinv|HIT000192534	GTGCCCTTACTTCAGCAAAGGAGAAGGAGTAGGAGAGCCTTAGAATTTTTGAGGAAAAAA
hinv|HIT000096706	ACCTCCACAGGTCTACAGTCTAGTGAAAATACAAACAAGAGACCCCTCTGTGCTGAGATT
hinv|HIT000095610	CCAGTGAAGAAATGTAAAACGCATAGAATCAAGTTTCTTAAAGCAATAGTTTGCTAAGGG
hinv|HIT000022118	CTGATGACTTTAGCACCTGGGTATGAATTCCACACATATTTGGTTTTGAGCTTTATAAAA
hinv|HIT000015247	TAGGCAAATGTGTGGGAATGAACATGCACTTTAAAATTATGGGACCTAGTAGATTTAATG
hinv|HIT000192532	CAGGCCAGAGTGTACCAGCTACAAAATTTATCCAAGGATTCCAATTATGCTTTAACAAAT
hinv|HIT000042963	TTTATCCAACACTCATGTAACACCAAGAAAAAGAAGGGTGTAAGCTGGTGGCACCTTCCC
hinv|HIT000004809	TTCTCCATGGAGCACAGCCTTCCTAAACCAATTACACCATGTTTATTGCTATTTAAAAGG
ref|NM_018986|gb|AK128258|ens|ENST00000245105|ens|ENST00000382516	GCTGGAGTTTGACGAGGAGACCCTTTATACGTGAAGGTGTACCTGGTGCTCGGTGACATC
hinv|HIT000220791	TAAATGTCAACCCCAACACTCACCATGCCAAACCAGAAAATGAGCATTTAAGACCATCAG
hinv|HIT000070258	GCCATGATCCTCAGTGGTAAGTAGCAGAAATCAACTGTATTTGTTTGCTAAGGCTGTGCT
hinv|HIT000297826	GCTCTTTTTTGTCCCCTTGCTTTGTTACAAACCAAAAAAGGTATTCACCTGTTATAACTA
hinv|HIT000050061	GATAAGAAGCCATAAGGATGAACACAACTCAGTGACCAATTCTTTAGTCAAAAGGAACAA
hinv|HIT000020775	AGCATTATCTCAAAACCTGGAATAAAAGATTGATGCATATAAAGTACCCTGTGCTCAACC
hinv|HIT000015684	CTTAGAGTTTTTTAGCCTATCTTGCCATTTAGCCACTGTTACTGATAATTTGGATGGAAA
hinv|HIT000047688	AGAGAAACTAAGATGAGAACGAGAAGGTGTCACATTTGGAGTGCCTGTCACCTAATCCGA
hinv|HIT000099516	GTTTGCTCTTTTTGAAAAAACAAGAATAAATGTGTTAAACTGTCTGAAAAGCTTGCCGCC
hinv|HIT000019085	TGCCATTACAGAGATTGTTTTCATTAGTTTTTTGCCCCCAGAGACCACACTGCGAAGGTA
ref|NM_138385|ens|ENST00000303277|ens|ENST00000382936|gb|AK098466	TTGTTTTTACTACAAAATAAGTTACTTAGTTTTATAAAGACAAACCGATTGTAGCCAAAT
hinv|HIT000006714	GGCCAAGATGTGTGAGTCATTTTCCATCACACACAAAAAACCCAATTGTTCTAAGTATGT
hinv|HIT000043513	GCCCCAAATGTAACTGAATGATGACCAGGGATAACTATTTACTAGTGCTTTTATGATTTA
hinv|HIT000066044	CACATCCTCTCACCATTGTCATGTTGCTTCTGGTTTGTAATATTAAAGTCTTTAAGAGTT
hinv|HIT000096896	TAAATTCCTAAAAGATTAGTAGCACTACAGTTTTAGGTTCCCTTTGATCCAGACCAAACA
hinv|HIT000045292	CTCAAGGGGGTATGAATTTCTGGTAACTTATGGGGTAAGAAAAAGAGCAAGAAACTTGAA
hinv|HIT000296997	GTGACAAACGCAATGCAAAAACAATCCTCTTTCTCTCTCTTAATGCATGATACAGAATAA
hinv|HIT000216665	GCCTGCTTTGGACACGGGAGAAAAGAAGCCATTGCTAACTACTTCAACTGACAGAAACCT
hinv|HIT000023401	ATCTATTATTGTGACCTTGAGATGTAGAGAGAGAAGGCTTTGGCAGGACGCACTGCCTTT
hinv|HIT000013854	CACATGCTTAATGTTTTTTAAACACCAGCAAGACTGTCTAAGGCAAGAATTATAACACTG
hinv|HIT000002565	CCTGGGATCTTTTGACAAAATTTCTCTCCAATCTCTAAGTACAAAGGATGCTCCTACAAA
hinv|HIT000009241	CAATGGAAGGAATTTCTTTTTTGGTAACAGACTCTGTGTGTACAGTTATGGGTCTTAATT
ref|NM_194247|ref|NR_002726|gb|S63912|gb|AF517524	AAACAGCAGAAAAGGGCTACAGTTCTTAGCAGGAGAGAGAGCAAGGAGTTGTCAGGAAAG
hinv|HIT000009639	CGCATGCATTTGGTGATTCCAGTGCTAGATATTTAATTACCGTGTATTTAGTGTTTTGAT
hinv|HIT000003267	CCCTAGCTCCTCTTTAATCTCAAGAGGCAAGAGGTACTCGATGAACCACATGCTAAAAAA
hinv|HIT000018692	GAGACTGCCCTGTTCTCCTTTGGAGCTCAGTAAAACAAATATTTGTTGAATAAATGAATA
hinv|HIT000023751	CTATCAGCCATGACAGTCTTGTCCTGCTGCACTTTAAAATGGCAGATCTTAAATCATCTT
hinv|HIT000057121	CTTGAAGAGGTATTTGACTCTATTTGAAATCCCACATGAGCACTTTATTTCAAAGCTGAA
hinv|HIT000091258	GCATCCTGTCTCCCATTTTTGCTAAAATTCTATCTAGAGAAAGAGCTCATTTTTAGCTAA
hinv|HIT000067558	TCTCCCAGTTCCAGCCCCCTGATGTTGCCAATATTAAACGTTGTATATCCTTGCAAAAAA
hinv|HIT000298238	GATCATGGGTGATACACTGGGATATAGTTGTAAAATAAGTAGTTCTCCTAGGGAAAATAT
hinv|HIT000272898	CATAACATTGTGTGGATGAAATGCTGCATCTTCAGTTAATACATGTTTTGAGCACATTCT
hinv|HIT000054503	GGTTTGTATACCACTCAAGACTATGGGTCACTATTCAAGGCAATAAATTCTTCTTACAAT
hinv|HIT000022146	ATATGGCCTGGTAACAGCAAGCACCTGGGAATATATACATATAACCCACATACGGACTGT
hinv|HIT000297915	GGATCTCAAATGTGGGAAGGATTGTTATATAAGACAACCAAATGATGACATGAGACAATA
hinv|HIT000070023	GAAGTTCCAGTGTTCTCTCTTATTCCACTTCGGTAGAGGATTTCTAGTTTCTTGTGGGCT
hinv|HIT000218410	TGCTCTGCAAGACTGCTTCTTGTGACATACTATAATCGGTCACTGTGAATCTGGGCCATT
hinv|HIT000006846	AGGATATCAATGTTTTAAATGCTTTTATTCATAAGCAGGGTATTGGTGGTGGGTCTGCTG
hinv|HIT000068258	GAACTGGAATTCATACTCTGTGGAATGAATCAGCAATGTGGAAGGAGTAACAAGATTTTT
hinv|HIT000070019	TATTTCACAGGGAATTTAGCAGGATTTCATGAAGACTGATCTTGCTGACACAGGAAAAAA
hinv|HIT000077995	GTCCAGAAAGCAACTTTGGAATCATGGCTTTGATGCATTGCTTTGCTCATTTATGAGATC
hinv|HIT000014209	CAGGGTATGTGGACACATGTGCACTCCTTCAGGTATCTGGTACCTGCCACATGCCAGGGA
hinv|HIT000023807	GATGGAATGAGAATACAAACCAAAAACACTTTATTCAAGTCCAGGAAATATCTGCCTTGA
hinv|HIT000042915	CCTATGTGAAGCCACCTTTGTAATACTGCCTTAAGTAAAGATCCAGTATTATTTTTCTCC
hinv|HIT000066008	TCTGGTTAGAGTTCTAAGAAGGGAAACTGGCGTGTGAGTAGGCAGCAGTTTCAGTCTATT
hinv|HIT000328559	ACCATCCAAGGAAACTTTGCAAAGAAGCTCAAGTATTAGGTTTCGAACACCCCTCCTTCC
hinv|HIT000192335	CATGGTAGAGATTCCTGAGGGGCTAACTTACAAGTTTTTGTTTGTTTGTTTATTTTTGTC
hinv|HIT000043305	CTCCCCAACGCCTGTCTCTAAGCATTTTTTAACAAGGTATATATTTTATTCCAGACTGTG
ref|NM_016157|ref|NM_001039705|ref|NM_177556|gb|AB029037	CCCCATGTTTACAGATACCGCTAATAAATTGCAGTAGTCCTTCCCATGGAGCCAAAGTAC
ref|NM_001554|ens|ENST00000360431|ens|ENST00000271019|gb|Z98053	GGAGCACATGTTACTGCTTCATTTTGGAGCTTGTGGAGTTGATGACTTTCTGTTTTCTGT
ref|NM_003662|ref|NM_001018109|ens|ENST00000380421|ens|ENST00000380420	GGAAGAGCAGGTCTTGATGTGTCCTAGAATTTTGCCATTTCTGAGATTGAGCCATTGAAG
hinv|HIT000005280	TCTGACTTTTCTGACTGTTGATCTTTTGCTCCTGGTGGTGTATTTCCTTGAATGTTAAAT
ref|NM_054033|ref|NM_004116|gb|BC002614|ens|ENST00000380991	GGTTGTGCATTTTGTGTGATGCATGTAGTAGCCTTTCCTGATGACAGAACACAGATCTCT
hinv|HIT000278163	GACCCTAAGAAATTGGGAATTCCAACTACACATCCAAAATAGTTTGACTAAAACTGTTGA
hinv|HIT000049796	AGAATGTAAAAAAGGCAACCTCAAACCTTTCATCCTAGCTGCCTTGTATGGGATTTCAAA
hinv|HIT000062298	GCCGGCGCGACCCGCGGACACACAGTGCAGGCGCCCAAGCCGCCGCCGCCAGATCGGTGC
hinv|HIT000003432	ATTTGGGTAGAGAAGAAGCACTTTGAAGAAACCGCCACCATAAATCCCGTCTGCTTGCTT
hinv|HIT000047374	CCAGATGTTTACACCAAAGAATTAGATTTTGGTTGGACATGTTAGAACATTTTGAAAGGC
hinv|HIT000005519	CAGAGTGCTATACTGTGTTATAGCCTTAATATGTAGAGTGCTTACAGATCACTAAGAAAT
ref|NM_021141|ens|ENST00000328063|gb|DQ892660|gb|DQ895925	ACAACTTCCTGAAAGCCCTTCAAGAGAAAGTGGAAATTAAACAATTAAATCATTTCTGGG
hinv|HIT000059735	CGCCATCTTGGCTCCTGTGGAGGCCTGCTGGGAACGGGACTTCTAAAAGGAACTATGTCT
hinv|HIT000383123	CATGTGTCCCCAAACCTAGTTCTTTCCCTAGGTCTGGTTTCATAAATGCTGGTGATAAAC
hinv|HIT000074016	GAACATTTAATCCCAGCAGTTCTCTTTTTTCAAACTTCTCCCGTTGATTTTGTGTCCCCT
hinv|HIT000079483	ATTCACTAGTGATTCAGGTGTGGTTTAAGAACAGGCGGGGCCAAACTCAATGTCTGATGA
hinv|HIT000019758	TATATGAGAATTGGTATTTTTAAAAAGACACCACAAATGTGCGAGGGGAATTACGGAGTA
hinv|HIT000273064	AACATTCTCCTCCGCATAAGCCTACATCAGACCAAAATATTAAACTGACAATTAACAGCC
hinv|HIT000383116	TGATGGAAATGTGTTAGCCTCAGACACTACTGAGGTGGTTCTTTCTATCCTAGTACAGTC
hinv|HIT000044823	ACTTGTCGAAAGGCGTAGTCATGCAAAAATTTAGGCATATGGATTTGCATAGAGATGAGG
hinv|HIT000306481	GGACCGCGGGGTTGGGGGAACTTGGCTGTCCCACGTCTTTCAAATAAAGCTGTTTTGTCT
hinv|HIT000066880	GGTTCCAAGGAAGACAAGCTGAAACAATGCAAACTGGTTTTATATTAGATACGTGACTTA
hinv|HIT000097684	GTCAAGTCCAATGTCCCTTTTCTTTACAGTATATACAAGTGTCTCTATCAACATTAGGTT
hinv|HIT000076908	TGGTCTGAGGACCCCACAGAGTCAGGAAGATTGAGAGCCTGATAAAGGTAGTGCCCCTCC
hinv|HIT000259192	CAATGGGGGACTGGGGGAGGAGGGAGTCTTTTTTCTTCTAGTGTAGTCTGAAAATACATG
hinv|HIT000015844	GGTGTTGTGCTTTTTTCTGTAATTCAGCAGTCTTTCTTTTACCTCATTCTGATAGCCTAC
hinv|HIT000008273	TAAAATGAAGGGTGCTTAGCACATTGAAAATAACTCAGGCAGTGTTCCATTATTGCTATG
hinv|HIT000043877	GGTGATCTGAATACAGCAGCAGTTTGAAAGTGTTCCGTTTTTAAATAAACAGTATGCTTA
hinv|HIT000193196	ACATCTATGTACCTCTGTGCCAGCAGGCTAGCGGGGAACAATGAGCAGTTCTTCGGGCCA
hinv|HIT000019460	GAGTTGTGACTGACAGAGGCAACTCTTTGAAGATAGCAAATGGCATAATATTACTTAAAA
hinv|HIT000081261	TTAGGCAGGGTGACAGCTCTGAGAGCCAGGAGCCCGAGTCTGTCTCAAGAACTTGCACAT
hinv|HIT000383000	GGCATCGTTGGTTTTCTTGGCTTTGTGCTTGTTAAACCTGGTATTTCTACTGATACAGTA
hinv|HIT000005601	CTGCCTGATCTATTATTGGGGCTCAAAATACATCAAACTCTCTTAAAAGCCAAAACATTT
hinv|HIT000018441	TTCTCAGGCTCTGGTTTTTCAGATGTCACATTCTCTCACTGAATCTCCTGTGGCTCTTAC
hinv|HIT000093690	CTCTAGTTTGTAAGGAAAATAGTCTCTATCTTTGGCTTCTTTGGCTTGTAAAGTGCTTGG
hinv|HIT000007908	CTCCTTCTCCATTTTATTAATCTTGAACTTGCACCTCTAGGATAGAAATGACAGCAACCA
hinv|HIT000091315	AGGCCTTTTAGGCTAGCTTCCTTCAAACCTCAAATCTTGGTTGCTGTCTAATTTAACCTT
hinv|HIT000064165_03	TCGTGGCGGTCGGTCAGCGGGGCGTTCTCCCACCTGTAGCGACTCAGAGCCTCCAAGCTC
hinv|HIT000067028	TTTTATTTTTAAAGGATGAGCTTTGGTCCTTTTCAGGCCGCCGGTTGTTTCCGTTCCCGA
hinv|HIT000095581	AAATAGTGGAGTTTTGCTCCTGCACAAAAATAAGACCCTGTTCTGAGGACGTGAGTGAGC
hinv|HIT000287817_02	TGCTATATGACTGTAAGGAATTATTGCATTTGTTCCAAGGTTAATAAAAATTTGAGCTTA
hinv|HIT000064717	CAGGCCACGCAGGGCTAGGTGTCTAGGTGGCAGTGTTTTGTATCTGTGTGTGTCTGCATG
hinv|HIT000087017	CCTAACGGTACCTTTTTAAAAAATAAGTCATAAGTATGCTCATGCCCTAACAAGTTAGTG
ref|NM_004093|ens|ENST00000245323|ens|ENST00000375933|thc|THC2732430	TGCGTCTGTTTTGTGTCTGGTGCAGAATATGACAATCTACCAACTGTCCCTTTGTTTGAA
hinv|HIT000079729	ACAGACACAGTGAGGATATGAGTGTAGGGGTGAGCACCTCAGCCCCTCTTTCCCCAACCT
hinv|HIT000022940	CAAGTCAACATGTGGCCAAGGGTTTTGTTAATGTCATGGATACTAATCATAAAGAACATA
hinv|HIT000004883	AAGAGAGGACCTTCAGATGACCAGAAGGTAACATGATTTGTGTGGCTAGAGGGAGAATCA
hinv|HIT000081597	CGCCAGTTATTTTTTAACCATGGAAATGGTTGGAACAAAATGTGTAACATACTCAATCTG
hinv|HIT000079057	AAATCATGCTCAATAATAGGATTACGCTGAGGCCCAGTCTAGGTGAGAGGTTTGGAAGAG
hinv|HIT000066005	AGGTCAAGTCTTTTTCTAATTATTATTTTTGAGACACGGTCTGGTCTGTCACTCTGTCTT
hinv|HIT000006817	ACACAGGAATATTTGTTGAGTGAAGGGAACACGATGCAGAGTCCAAAGGGGTGATTCAGA
hinv|HIT000026644	AACTACTTTGGGGATTTATAATACAGACTGTACGGAGATTGACGCGGTGTCAAAGGACCC
hinv|HIT000044334	CAGTCACTCAGCAAAATAAACTAAAAATGCTGAAATACTGGGAAACTTCTGATTCTCAGA
ref|NM_201222|ref|NM_014599|ref|NM_177433|gb|AK098645	GTGTACCCCGAAATCATTGAACGAGCAGGCTATTCCTTGGAGAAGGTATTTGGGATTCAA
hinv|HIT000048466	CAAACTTTTGAGTCCTTAAGAAAAGGCAAACACCACGATGAGACAGCCACTTCACATGCA
hinv|HIT000196802	GCAGATGTTTTGGCTTAGACTAAAAGATTCTTCAGCTTTTCAGACAGCTATAAGTATACT
hinv|HIT000066844	TATAAAACCCCAAGGTTTTAAGGGGAAGGATCAGGGTGGCCCAGAGATGTAGTGAAAAAA
hinv|HIT000020006	CTTCCAGTTCTTTAAGTCAAAATTTTTATGCACATAACCATGTCAGTGTATTGCCCTTAG
hinv|HIT000083488	CTAGTTGGCAAGATTCTGAAATCAAGGCATATAATCAGTAATAAGTGATGATAGAAGGGT
ref|NM_024333|ens|ENST00000221856|gb|DQ891833|gb|DQ895020	CTCCTGGTGCCTGCACGTCAACAATTGGCTGCAGGTCAGCTTCACGGCCAAGCACGCCAA
hinv|HIT000248808	GGAATTCGAGGGAGATCATAATAACAAATAATAAGGCATAGGATTACCACTTCCCATATA
hinv|HIT000244525	ATCCACGGTTCCATATGCTCCTCTCTAGAAATCCTGGAAGGTAGGCATGGGTTATTTTTT
hinv|HIT000271053	GCACCTAAGGAGCTTGAATCTTGGTTCCTGTAAAATTGCAAATTGATGTGGTATTAATAA
ref|NM_000366|ref|NM_001018005|gb|AK129882|ens|ENST00000288398	GTGCTTTCTATTGTACAGAAGCTCTTCGTTTCAGTGTCAAATAAACACTGTGTAAGCTAA
hinv|HIT000043124	AAATAACTGGAGGTTTAGGGAACCTTGTGTCACTGACATATTAAATTTTACACAATGGCC
hinv|HIT000043169	TCAGACACTGTGTTAGTGATTAATGGGCATCAACAGACATTGGGCTAGTTTTTGTTTTTT
hinv|HIT000321980	TTGCCCATGATTCAGAGCTTTCAAGGATAGGCTTTATTCTGCAAGCAATACAAATAATAA
hinv|HIT000019353	TTAATTCCCTTAATGGGAGAAAAAGGGATGCAAAAATCCAAACCAAACAAGGCTTGCTGC
hinv|HIT000092269	CAGGATGACCCAGGTGACACAATTCTTTAGCTGTTACTGTACTTGATTTTACAAGAAAAA
hinv|HIT000383048	TCAAGAGATTTCGGAAGCATAATTTTTTGGTATTTGGGCAGCTGGTGATCGTTGGTCCCG
hinv|HIT000023490	GCCATCTAAAATTTTGCCTGCTTTCACAATTTTCTGTGTGTGTGTGTGTGTATTAAACAA
hinv|HIT000097403	GGGTCCATGTTTTTTCACCCACATGATTTTTAATTACTTCACTTCCAGTTAAAGAATGGT
hinv|HIT000070649	GTGTTAGGTAGGAAGGAAATGAGACATTCATAGATGAGCACAATTTGATAACCGATAATA
ref|NM_213662|ref|NM_003150|ref|NM_139276|ens|ENST00000389271	TCATCATGGGCTATAAGATCATGGATGCTACCAATATCCTGGTGTCTCCACTGGTCTATC
hinv|HIT000068280	TTATACAGGACATCTTACCTCCTCAAGGAAATCTACAGTTTATTTTTGATGACGGTGTAG
hinv|HIT000006286	TGTAAAGAAGGACTTCACAAGTATTATAGATACCCCCAACCTCAGCCCTTTTCCCATGTA
hinv|HIT000192757	TTGTTCCCAGCTCACCTTGCAGAGCGCCAAGTCCCGAGTGGCCTTCTTTGAAGAGCTCTA
hinv|HIT000383118	TGTTTCTTATAGCGGTGGTTTAAACAGAGGTGCAAACAGCAAGCGGATCTTGTCGCCTTT
hinv|HIT000022648	TCTTTTGTTCTGAGCTACAGTCTTCGCAGAGACTAAATTAGTGACTGGACAACAGAAGAA
ref|NM_030667|ref|NM_002848|ref|NM_030671|ref|NM_030670	AACTGTTCTAGTTCTTGATGGTTTTCTTCCTTATTAACAGTTGGTGTTTCTTCCTTGGCC
hinv|HIT000304826	AATGAAATTGCCCTGAAAGCAACGGGACTGGGTAAAAGAAACCGGAGTAAAATCCACCTG
hinv|HIT000279572	GGAAGTGCTAAGACACTTAAAAGTTCCTAGTGTTTTTGAGACCCACAATTACTTACAATT
hinv|HIT000264640	TTGATCAGATAGACGAGGCCGGGCTTGTCCCCGGCCACTGATTATCGAGGCGATTCTGAT
hinv|HIT000044176	CTTGCTCAGTCACTGCTTAGTCAGCATAAATCACTCCAGAGGATAGTTTGTTACTGACCT
hinv|HIT000068265	CATGGAGTTGTTATCACCAGCTCCCTATCTTTTTATGAACATGAACACGCTAGAAAGAAA
hinv|HIT000098328	AATAGAAGATTAAATGGCTGTGGAGTCTAGAGGTTTTTTCCTTCGGTGTGGGCATCACCC
hinv|HIT000303367	TAGAAGGGAAGAGGCCATTCCTTTCCTCACCATCTGGTCCAACAAAGCTATAGAAAGTGA
hinv|HIT000092040	GACCAAACTACATGCGACTTTCCCTTCCCGCAAGAAAAGTGAATAAAACTTTCCACTGGG
hinv|HIT000009393	AACCACAGGTGACTGACAAGACTTTCACAAGTGCAGACAAAGGTTTGGATTCAAAGCCTG
hinv|HIT000282711	CTGCTCATACTGCAGTCAATTACTGGAAGCGGATATATTTCCTATGCAAAAACTGTTTAA
hinv|HIT000015479	TAATAAGTAAAAAGAGAGGAAAGAAACCTGCACCCCAGATGACGGAAAGTTGTAGGGTGG
hinv|HIT000303706	AGTTCTCCGCTAAACCTTCTTAGGGGAAACATGAGCTGTGGCAAATGCAGCAGAAATGAT
hinv|HIT000255184	TTCTACAGACACAGTGGGTCGCAGGATCTGACAAGAGTCCAGGAGCTCCAGGGACTGTGA
ref|NM_198188|ens|ENST00000361477|ens|ENST00000373986|ens|ENST00000341734	TGTGGTCTCCTTGGAGTGGGTGGATGTTCAGCCAGCTATTGGGACCAAGGTCTCCGACTA
hinv|HIT000022670	GAAGGGGTTAATAAGCCAATGAAATGTGGATTGCTCAACTTAATATAAGCACATAAGTAC
hinv|HIT000044086	ATTAAGGAGTTGAATTACCAGCAGTAATTGTTAGCAGAGCCCTTACCATCTCCATGGTAA
hinv|HIT000257080	ATCTAAAACTGGCAATTCCAGGCACAGAAAACCAGTTCTTCAGAAGCAGAAGGGTGGTCA
hinv|HIT000064602	TACTACTCTAGAACAGGATTCTCAACCAGAATGTGACCCCCTGGGCACATTTAGCAATGT
hinv|HIT000091723	ACCAATTCTGAGGACCACGAATTCGGATTCTCCGGGAGTTCTTTTGCCATGGCACCGCCC
hinv|HIT000050572	TGGGGCTTATCAGAGCCACCAGCTGAACAAATACACAAATCCACGGTTAGTGAGAAAAAA
hinv|HIT000046995	GAGTGCAAGTGTAAGAGATTATTTAGTTGCATTTCAGGATATTTCTTAGTCTCCCTCTTA
hinv|HIT000274783	CGTCTTTTCTTTCTACCCAAATGGCACCTCAAATCCAGAGGTCTCTTTATTCTCCAAAAT
hinv|HIT000006637	CAGTAAAGGAACTCTCAACCCCTGCATTACATGATTAGGACAACAAATAGAAAAGTAATA
hinv|HIT000291342	GGTTTAAACCCCCATGTATTTCAGATTGTTAGAGAAAGAAGTAGTTTGCTTATATTTCCC
hinv|HIT000016996_02	GGCACAAATGTCTTTCACTTGTTACATGGTCATAAATAATAAACAGTGCGGGACATCTGC
hinv|HIT000292829	ACTTATAAGGCTGTATCCAATTAGAGTGAGCCCTCAACTAAAGTGAGAGGCTTGGCTTTG
hinv|HIT000327976	CCCAAACATCAGGCTGTTCACAAAAATAACCCACAGTATCAACTTTAGAAAACAAATCTT
hinv|HIT000080469	CAACAGTGTTTCCTGAAGTGTGGCTCTCTTAACCAAGTCCTGTGAGATGCTCTGAATTAA
hinv|HIT000327161	TAGCAACTGAAAATTGTACTTGGTCACTTTTGTGCTTGAGGAGGCCCATTTTCTGCCTGG
hinv|HIT000089877	GAGGACCCTCAGACCTCAGTCTCCGTATCTGGGAAACGGGTAGAGATATCTGATGTGGAG
hinv|HIT000219961	TAGCTGAATTCACCTGACTTTTCAACAGGCCAAATCTCTGAACCTTGAGTACAGGGACAG
hinv|HIT000046404	GCATTTGTCTAAAACATGTCTTATTTGGAGCAGCTGTTGCCTTTCTTTTCCTTTGCATAT
hinv|HIT000046238	TTCACATTCTTTCTGTGTTTTTCACAGATGAGAGAGAGAGCAGTCCTGAGGAGGCTCAAG
hinv|HIT000017012	GCGTTTGTAATTCAGCATCTTAAAATGTCTCTTTTGGCAGTATTTCTTTACAAATGTGGC
hinv|HIT000007048	CTTGGAGTTCAGGAGTCCCACACTGCGAACCATATTACCTAATAATCCAACCTGCTTGTA
hinv|HIT000269882	AAATGGATGCCACTGAATGAGATGAGGTCTCTCTTGAAGGAGAGAGCAAAAGATATTTAA
hinv|HIT000261767	CTGTCAACTGTCGTGTGTGAATTCCTTAAATTCGGTTTAAATAGTCCATTAAAGATCTGT
hinv|HIT000043148	CCTCTCCCTCCTTGTTTTGGTAGCACGGTTAGAATTCAGAAGGGTTGAAATAAAAACAGG
hinv|HIT000044831	GTTTGCCTTCACCAGAAGGTACTTTAAATACCTACCATAGCTGATTTGTTATAAAGAAAC
hinv|HIT000081261	TTAGGCAGGGTGACAGCTCTGAGAGCCAGGAGCCCGAGTCTGTCTCAAGAACTTGCACAT
ref|NM_033416|ens|ENST00000259239|gb|DQ896594|gb|BC010042	GACGACTACATATCATTCCGGCACCATGTGTATAAGAAGACAGACCACCGCAACGTGGAG
hinv|HIT000087056	GGAATCAACTTGTCATTTTTGGGAAATCATGTAGTCTATATGATCACATTCTGGATCCTT
hinv|HIT000085314	AGCTCACAAGAAGACTTAATTTGGAAAGATATGTAACCAACTTCACGTCCTACAGGTATG
hinv|HIT000328426	CGTTGGATTTACTTCTGAATTGTCAATGAGGTAATGTGTGCATCAGTGAAATAAACAGAA
hinv|HIT000007964	TAGCGACATTCTTTTATTACTTCTAATTGCCTTGTAAAATGCATTGTTATGGCCCGGCAC
hinv|HIT000018564	GCCTATTTGTCAAATAAGATTAGTGTAAATATGGGGCATTTACCTTTGCTATAGAAGCTG
hinv|HIT000069552	GGGAAAGGATAGAAGTGATATGCTATGGAAATCCTTACATTGTATGCCTCTGTGCCGAAA
hinv|HIT000004358	GCCTTTTTTGAGGATACTACGGTGTAGCTTAAGTGAATTTAAAAAGAGTGCATAAAAGCT
hinv|HIT000006473	AGGAGGCCCAGGCAACTTCAGCACAAGCACAAAGCACTTCCACTTAATTAAAACTGGTTT
ref|NM_000314|gb|AK024986|thc|THC2519743|gb|AL138010	CATGTTTGCCATACTTTTAAAAGGGTAGTTGAATAAATAGCATCACCATTCTTTGCTGTG
hinv|HIT000260417	AATGCTCAGATGCTGTTCCAGGGAACAGACGGGCCGAGCTTATATCACAGATCTATCGTC
hinv|HIT000093053	GACCTCATAGACATCGAAGACAAATGAAAATCTGATAAACAATTCCAGGGGAAAACGTTA
hinv|HIT000008600	AAAGCTGACCTTGAAAGCTGCAGTTAGGTAGGCATTGGCATTCCTTCCACAGTATTTTTT
ref|NM_199203|ref|NM_001032288|ref|NM_003349|ref|NM_021988	ATGGAGTAAATAGTTCTAATGGAGTGGTGGACCCAAGAGCCATATCAGTGCTAGCAAAAT
hinv|HIT000247581	CAAGCTTTCTTACAATTCATGAAAAAGCCCAATCAATATGCCTCAAGAAACAAAGCTGAT
ref|NM_031501|ref|NM_031864|ref|NM_031856|ref|NM_031859	AACGTGTACCTGATCATCGCCATCTGTGCGGTGTCCAGCCTGCTGGTGCTCACGCTGCTG
hinv|HIT000004812	CCCTGCTTTTGTTTATGGTTCTAACCCTTGCTTGTTTTAGAAATCATTATGCAAAGAACA
hinv|HIT000262955	TTATTTTATTTTGGAGGAACAGCCAGAAGTCACAAAGTGCCAGTTGGGCCAGTATGACCG
hinv|HIT000020225	TAATGGAGCATCATGGAAAATGTGGGACTCAAGGCCTGAAGGACTCCATTCCTAAGAGAT
hinv|HIT000243728	AGGGGGCGCCCACGTCTTTTTAATGGTCCTAACACACCAGTGGAATAAATCTCTAAGATT
hinv|HIT000292782	AAACACATTTGACCTTCTTCTATCTGGTATTGTGGCTCATCTGAGAATAGGGATGGTGGC
hinv|HIT000003621	GCTGCCTTTGAAGTTCTGTAATTTCTAGGTAGGGTCAATTTTCTGGGAAAAATAACAAAT
hinv|HIT000216337_02	ATTTCTTGGAGCCTGAAAAGAAGCAGGAGCAGCGACTGGACCCAGAGCCATGTGGCTGTG
ref|NM_002128|ref|NM_001008735|gb|BX647267|ens|ENST00000339872	AACACTGCTGCAGATGACAAGCAGCCTTATGAAAAGAAGGCTGCGAAGCTGAAGGAAAAA
hinv|HIT000259865	GAGTTTTGGTTTACACATCAAGAAACAGACACACATACCTAGGAAAGATTTACACAATAG
hinv|HIT000095811	CCTCTCTTATTTGGTCTTGAATTGCCACCAATCGGATAAAACCTTTGAATTATTTAACTC
hinv|HIT000045596	CCTCTGGTTACATGATCCATGCTGCCTTCTGTAGTCACATATTATTTGTGATAACAAACA
hinv|HIT000007651	AAACTAAGCCCAGCCGAACCTTGGGAAAAATACCTCTGTGTTAAACATATATACATGATC
hinv|HIT000383104	ACTGTCTGAGCCTGACCTTGTAGAATGGAGGCAAAAAAACTGATTTAATGAGCCTGATCC
hinv|HIT000096444	GTAAGTAGGCTGTTTCATTGAACTGAAATGCAAAAGTAAACCGGAGATGTAAGTTGTCAC
ref|NM_001002857|ref|NM_001002858|ref|NM_004039|ref|NR_001446	TAAGCCAAAGAAATGTACATTCCAAGCAGTTGGAAGTGAAATCTATGATGTGAAACACTT
hinv|HIT000043143	CCAAGGATGAAGATAGGCATTCATCGAAAAACTGTTTTTGTGTTTCTTCCAGTACTGCTA
hinv|HIT000303564	TGACTGTGAACTTTTTGGCCTGGATTCTGGAGAACAGATTTCCAGGATTGTCAGCCAGAA
hinv|HIT000066733	TTTCTATGGGAGGATACTTTAGGAGACCAAACCGTAAAGAAAAACAAGTATGTGATTGTC
hinv|HIT000044575	CAGCCCTGAGTGCAAAATTCAAGTTCAATGTGTGTGCTTGTGTGTGGTGTGCTTTATGGA
hinv|HIT000018820	CATGTCCCTATTAGGAAAATTCTGTGTGCCAATGCTTTCAGTGTTTGATTTAATACATCT
hinv|HIT000018533	GTGGGGGGTCATGGAATAGGGATGTTAGAGATTAGCAGAAAAGAACTGCAATGATTTAAA
hinv|HIT000047281	TTATTGGGAAAATGTCAAAAGATGGTTTGTAGATTCTAGTTACGTGCCTGGAAAGAAAGA
ref|NM_015199|gb|AB002377|ens|ENST00000383777|ens|ENST00000383776	TACTGGAAAAGATAACAGATAGAAACCTCATCAATGCAACCAACGCAGCCTTGCAAACAC
hinv|HIT000049091	AAATACAATAATGACAGTCATGACTACTCAATACATAGCAGATGCTGTGCTGGGAACTGA
hinv|HIT000332740	GCAGTAAGTCTTCACGCATTAAAGAAAATGAGAATCAGAGGTCACAAAGACAGTTGTAGC
hinv|HIT000015615	CTCTTCCATCAGCTGTAAACTGGAATGATAACCAGCTCCTAGGCTGTGGTTTCTGAATGT
hinv|HIT000005130	CTAATTGGGCAGTGCCACATCTTAAAGGACCGAATGATCCACTTTTTCTTTACTTTTAAA
hinv|HIT000079781	AGAGAGGAGAGGCTCTCACGGAGAAGGCAGCCGAGGAGGGCAGGAACCTTTCCAGTGACT
hinv|HIT000077721	TATGTTGCATTCTTTCCCCCATCATGAAAAAGACTTTGATATAAGTAAGGAGGAAAAGCA
hinv|HIT000194789	TAACATCATTCAATATGCTTTCTTATTTACTAAAACCTTGAAATAAAATTGTAAAACATC
hinv|HIT000018954	AGGTCATTTATTCATTCAACAAACACGGGTTGAACTGTGTCTTGGGCTGGCCTCAGAGAA
hinv|HIT000020236	CCTGGTTAAAATCTGATACTTTAGAAAATACTTGGAATGCTGCCTCCAATTTGGTGTAAT
hinv|HIT000092427	TGGCTTCCCCCAAATAACCGTTACTTCAGTTAATTAGAAACAAAACATAAATGGTTCCTG
hinv|HIT000012034	GATGGTTTGCAAAGCACCCTACACTTCCCTATGCTTTTTGTTCCCTACTTGTTTTAAATT
hinv|HIT000257872	CAGAGTGATCAAGTGTGACCCGGACTGCCTCCGGGCCTGCCAGGAGCAGATCGAAGCCCT
ref|NM_005708|gb|AF111178|gb|AY358462|gb|BC106947	GCCTGACACTTTCATCAGACAGCAGATTATGGCTCTCCGTGTGATGACCAACAAACTAAA
hinv|HIT000043968	TCAGGATTTTGGAGATTACAAGCTCACTTTAGATTAGCCATACTGGAGTCAGCCCTGGAG
hinv|HIT000057658	AGGAAAATGTCAAGTTAGTACTTCTCTCAAAAGGGCATTGTGCATCTGAATCACCCGTGG
hinv|HIT000045834	TGTGATCAAGAATAGGAAGGTCACACTCAGAGTTGGAAAGGCCCAGAAAACTAGGAAGTC
hinv|HIT000244572	TTCCTGTAGCTTGGCTAATATACTCTGCTTTACAGCTGATGATATGGTGTTGTTAAAAAA
hinv|HIT000021919	TACTGCTGCTAGAACTTTGTATTTCTCTTCTGTTGGGAACTTGAATGTTTCATCCAGAAA
hinv|HIT000005341	TTTCACTGGAATCTCATCACAGTTGAACAGGGTAGAAGCAGCTTAACCTCTCTCCTTGTG
hinv|HIT000071964	AACTATGCTGTTTTAGGTCTCATTGGTCCTTATACCTTCCCTAAACCAGGAGGACTTTGG
hinv|HIT000043253	AGATTTGGTCAAAATGTAACCAAAGGAATCCACCCGGCACAACTACAGTGCCTCATGTTC
hinv|HIT000028620	GCATGAAATGCAGACATATAATTGAGAAGGAATATATTCTTGTCAGGCAAGTTGCTAACA
hinv|HIT000067164	GGAGGTGAGTGCTCAGGACCACAGAGGGATAAAGAACCTCTATAACTCAACAACAACAAA
hinv|HIT000271455	ATGATGCAGGATGGCTTTAAAGGATACTGCTGGTGGGAAATTGAGTCATTGAAGACCCAG
hinv|HIT000095053	GCAGGACAGGTAGATTGGGGTATATGATAAGAGTGACTCTTAAAATATAAATTCAGCTTT
ref|NM_001659|ens|ENST00000256682|gb|M74491|gb|BC028402	TTCTGATCTTAGGGGTTGGATGGGTCATCTGTCCTTGGTCAGAATTTTCTCACCCTAGTA
hinv|HIT000330123	ACTTGCAGAATTCCACAGAAGAGAGGAGACTGGCCTAGACAGACAGCCCCAGGAGCTGAG
hinv|HIT000066872	ACTACATTAGGAAGACTACAGAGTCTTACAAACAAAGAGCCACGCTGTTTTACCTTTTTT
hinv|HIT000017797	GCAAGACGAAGCTGTTCAGTATATATGTCACTTTGAAATGCTTTCATAAATTAGACATCG
ref|NM_000609|gb|BX647204|ens|ENST00000374429|gb|L36033	CATACCAATGAAAAAATGTATATGCACTTATAATTTTCCTAATAAAGTTCTGTACTCAAA
hinv|HIT000095593	CTCATTCTCAGCAGTTCTGATTAAAGATCAGATCCCATTTTCCTTTTATGCCTTTAAACT
hinv|HIT000324154	TGCCCCTCCAAGATCTCATTGTTGTTTCTGGGAAGTAACCGCTCCTTAAAAGATTTACTT
hinv|HIT000067182	TTGCAACAGGAGAAGGGTAAATGAATGGAGAGTGCCAAAACAACTTATGTCAATTATACA
hinv|HIT000222612	CCTTGCCTCTAGAAGAGTACAATGATAAAGGGGAAGATAGAAACACACACATATGCGTTG
ref|NM_001031|gb|L05091|gb|U58682|gb|BC000354	ATGGTCTGTCACAATCTGCTCCTTTTTTTTGTCCGCCACACGTAACTGAGATGCTCCTTT
hinv|HIT000092417	GAAAAAGAAAAGTTGACATGGAATGTTTAGGAAGCACCATTGGTCCAGGTCCAGGATCGG
ref|NM_006255|gb|AX775931|gb|BC037268|ens|ENST00000332981	TGAATGGTGTTTGCATTCTGTGAAATGCCTCTCCACGTTGCATATGTCACACTTTTGTCT
hinv|HIT000088297	GAAAACAAAAAGAATTGCCCACGCTGTGGAAGATAAACCTAAACCGGAAAATTGAAAGTC
hinv|HIT000248128_03	CAAACATTGATTGCTTTCCTATCTTACATTTTTTTAGGAGTGCGAAATAAGTGAGTCATC
hinv|HIT000295292	GGGATAGTGAAATGAACTTTAGGAACATTCTCAGCCATAAGCAAGAGCTGGATTCACACA
hinv|HIT000085404	TCTGATTTTATTAATATTGTTTTCTGTCTCCTCACAGGAAGCCCCTTGGCATCACGCACC
hinv|HIT000043603	TGCTTCTCCAGCCTTGAAGCCCAAAGCAGCCAAATAACTCTCAAATGACGATCACTTTTA
hinv|HIT000250202	TTGCCAGTTTTTTCCTGGACTCTTTCCTTGCAGAAGCGATTTTCAGGACAACTCAAGCCA
hinv|HIT000014193	TGTATACTGACTTTATATCCAGCCACCTAACTAAACTGTTCTTAGTTCAAACAGCTCACC
hinv|HIT000332701	TTTTCAGCAAGGAGACAATAAGAAGTTGTTCCTAATTGGCTTCCTGTCGCAGTCCTCAGG
hinv|HIT000008195	CCAGACTGTTACAGTGCATGAGTGATAATAAAAATGAGTCAGTCACTTGTACATTTTAGA
hinv|HIT000043486	AACTCAAGATCCAACATCTAGTGTTTGTTCTACTGGGGGAGAAGGAGCTTCACCAGAAGA
hinv|HIT000021090	GCTTCCGTATACCTTCAGAATTCAGTGTTTGTGTGCATTCTAATTCTCTAAATGATGTAT
hinv|HIT000257890	GTCAAAATGCAGTTCAGACAAGAGCAACACAGAGATCTCAAACATTAAAACGTAAGCTGC
hinv|HIT000026495	GCCACAGAGTTTATACTCCAGTTGTGGGAGGGATGAGAGGAAAAAAGAGAAAAACAAATG
hinv|HIT000022533	ATGCATTTTAAATGGATCCCAGGATGCTCGGATCCAAGAATCAGACTCTCTCTTGTGCGT
hinv|HIT000097147	TACCTCACAGGCTACTATGTGCACAAGTGCAAATAAATGCTGCCCCGCATGCACGCGGGG
hinv|HIT000090138	CGTCGGATTATGCACCTTTTCAAGAAGAAAAGTTGAAAGTTTTACAGTGAACATTTTACC
hinv|HIT000216422	GGTGGGAGCCAACCCCATTTGATAGGAATTTTGCCACTAAGATGGGCGCCAAGGCTATGA
hinv|HIT000009567	TCATGTACTTTGATTTTCTGTAGGGACACCATTCTCATGTATATGCACATACTTTTTCTC
ref|NM_002374|ref|NM_001039538|ref|NM_031847|ref|NM_031845	CCTTTCATGTGCCTGAAGGCTATCCACTACATTCTGAAGGCCTTGTTAAAATCCAAGCTG
hinv|HIT000283885	AATGTGACTGGAACAGAAATAGTTTCTACCAGGCACACAAAAGCTCCTGTAAGCCCCGTA
hinv|HIT000250418	CTTAAACCTGAATGTCTGTAGCCAAAACTTGTTTCCACATTAAGAGTCAGCCAGCTCTGG
hinv|HIT000303719	TTTTAGACATTGATCTAAAATGGATCTTAGAGCATGGATTGTCTTACCCGCTCCCTGTTT
hinv|HIT000011406	AGACCCACTCCTAATCTAAAAGTCTGCAATTCTAGAAGCCAGGAAGATTACAATTAACTT
0
hinv|HIT000064322	CAGGCTGGTACTTCACAGATAAGCTGCAATAAGGGTGTTTTTAGGAAATTCTATGATTAC
hinv|HIT000251000	TGGATGGGGGGTGGCGGTGGAGAAAGCCTTTCTTTTATAATTGTTTTAAACCTACTTTTA
hinv|HIT000332074	ACATTGCCAGCCTTCAAATTCATAGAGAAAACAATTGGCTCCCGTGGTGTTAGGTAGCAG
hinv|HIT000066815	TTTGAGGCTTGGTGTCACCCTGTTAAAATTTGCTAGAATGAGGAACAGAGGAGACTCTCC
hinv|HIT000005194	CCTCCCATCAGTGTGATAGATATGATTGGAGTTATGTTGGACTGATATTTTGAAAAAAGA
hinv|HIT000275028	TAAACACCCATTACCCAAAACATGATCTCAGCAGGGTGTGTTTTAAATATATCTCTAGGC
hinv|HIT000097437	GTAGAATTTTTAAAAGGACAGTCTTCAAAAGTGGATGCTTATGGTATCAGGGAAAAGATG
hinv|HIT000326831	TCTCCCATGCCGCTGGCTCCTGCAGCTGCCTCTTTACTGACTGTGCCGACCCTTCCCCAG
hinv|HIT000066779	CATGCAGAAGACATGAAGATTGTTAAGTAACAAATACTCAGCAGAAAGGGCTGTTAATTT
hinv|HIT000255359	ATATGCAAAAGCTATAGGACTTTACAATTTCTGCCTGAATCTGTAAACTTGGAAGTGTCT
hinv|HIT000097545	TGTAAAAAGGCCCAAGAAACCAAGCTTCAGCTATGAACCAGAAATCATTGGCTGGGATGC
hinv|HIT000046364	CTTGACATAGGCTCTCTCATCTCCACACAGTTAATATGGTTTTACGATAAAACAAAGAAA
hinv|HIT000005330	TAGAAGAGTCCAAATATGTCAGTCAACACTCTCCTCAGTGCAAGACTGTTCAAGGAGTCC
hinv|HIT000057018	ACACGCACACACACACAAATCCAGCACTAGAGATCAACTGCATACTCAATGAAAATTAAA
hinv|HIT000021587	AATTGCAGTAAAATAAAACCGTGGCAGTAAGAGATGCCTTTCTCTGGCACATCCCACCTG
hinv|HIT000067334	GCTTTCCCTAATTTGTGATGAGTGAAACACTGAACAGAGACATAGAATAATATTCTGTAG
hinv|HIT000093874	TACAGACTGCAGGGATGAGCAAATACCATTTCCCAGGATTTCCTGAAGTTTTTCTCCCCT
hinv|HIT000071248	TGATAGCATTTTAGATTTGAAGAAATAACTGACAAAATCAATATCATCTGTTTCATCATT
ref|NM_001478|gb|AK127448|gb|M83651|thc|THC2483661	CTGCTCTTCTTCAAACACCGGCTGCAGTGCATGACCTCCCAGTGATGGCCCGCTGGGGAT
hinv|HIT000005968	GGATTCAGCCAGCTTTGAAAACATCAAGAAAAGGACACAATGGCATAAAAGGCAACAAAT
hinv|HIT000096318	ACGCGACCATGGTAACCAAAGTATACAGCCTGGAGTGAATGTTAATAAACAGGAAAGAAA
hinv|HIT000025763	CCCTCCCTCCATTATCTGAGGTATGTAAATAATGTTTTAAAGTGGTGATGTGAGAATATT
hinv|HIT000007092	CATTTTATGAGAAAACTTGCTGACAATACTTTCATATTGGGAGCTCCTCTTAGGTTTGAA
hinv|HIT000306939	CGTGAAGCTGAACTGTCTGATTGAACTTCTATCCATTTCCAGCATAAATATCAAAGTATA
hinv|HIT000069749	AATAATATTTCAGTGTAACCACTCAGCGGAAGAAATAAACCATTCCAGTTGCAATACCTG
hinv|HIT000250450	TGAGAGAGTACATGGAAAGTTAGGTGTTCAAATTCACATCTAATTTCCCTGGGATTAAAT
hinv|HIT000101219	ACTACTTCTCCCCCGGACTCCTTGGTAGTCTGTTAGTGGGAGATCCTTGTTGCCGTCCCT
hinv|HIT000008598	CTCGTATGAGAGAATAACATCTTCAGATACTGAGGCAGAAAGAATATTAAAGCATATGGA
hinv|HIT000006221	GAGCGCTGAAAGAGTTGTTTCTGTGAAAATAAGCTGATTGCTTTAAAAAGATAAGAGACA
hinv|HIT000043183	CAAACTCTTTAATGGTGGTTGGGATCTTGGGTGATTTTAATGTAATTCTTATCCTGTTTC
hinv|HIT000056705	CAATCCGCAATGGAGCCGGTAGAAGATTTGTGGAATATGCTATCTTATTTTCAATTTAAA
ref|NM_012423|gb|BC070223|gb|BC067891|gb|AK091555	TACCAGGCAGTGACAGCCACCCTGGAGGAGAAGAGGAAAGAGAAAGCCAAGATCCACTAC
hinv|HIT000018728	GGACCTGAAGATGCTCTATTCATCCATTTGTGCTGATTAATAAAGTGAATTCTGAACATC
hinv|HIT000248118_01	AGCCGGAAGGATTCTGATTGCGATTAGTGTTCCATAGATTATTTTGTCTTTTGTCTGAAG
ref|NM_020445|ref|NM_001040135|ens|ENST00000256001|ens|ENST00000377776	ATAGAAGATGATGGTTTGTTGTCGGTGAGTGTTGGATGAAATACTTCCTTGCACCATTGT
hinv|HIT000332716	AAGAAGGGAGAAAGGCTATTTCTACGTCCACAGCTAATGACTAGGGAGGTGAACATTGAC
hinv|HIT000049165	GAGAGCTTCCCACTTAATCATTCTTATCAGAAGTGTTTAATGTCATCATAGTTCTTTCTC
hinv|HIT000019113	TGGTCAAGTGGCACCTTTAGCACCTTGTACTTAACCAGATAAGTTCAAGACTGTGTTTTA
hinv|HIT000067380	ACAGCAAATCCTCACACTGCCTGGACATGTGCCACTTTTTTGTTGTTTTTAATATATTTT
hinv|HIT000012794	GATCTCTGAATTGGGCTATTCATACCCTCCCGTGTACATTAAAAAATACTATTGGAAAAG
hinv|HIT000067000	TAATTTCCTTTTCTAATTTTGCAAGTTCACAAAGCAGGGCACCATTCTCATTTCGGTTCC
hinv|HIT000023995	ATCTGAGATCTATGCACCCAGGAAGCCTGACACATTATTGTGGTGTCTCAATTCTTTTTT
hinv|HIT000285331	TTGACTTTTCCTCTTCAGAAGATGAGACAGGCCGGGGTCATCATTGTTACAAAAGCAAGG
hinv|HIT000095062	GGTGTGTTAATTATTTCAAAGTTACTTCATTTGGACTTGATCCCAGACTTTGCATAGGAA
hinv|HIT000248110_02	AAAGCTAGAAAAGTTGGAGGACTTATTCTAAGTCACGCTGTTACCAGCCTAGAGGGGCAT
hinv|HIT000022719	AATTCATCACTCGAAGCTTCATCTGCTTCAGATTCAATGGATGCTACTTGAGTGCCACCC
hinv|HIT000095042	GATTGTCTCCAAGCTTCCATGGATAATGAGAAATAAAGCTTTCTGGAAAAAGCGAAAAAA
hinv|HIT000028246	TTGTCTATTTTTAACTAACTCCATATGCTGCCAGTATCGACTTCATGACATTTGCCAAAA
hinv|HIT000066101	GGACTGTCATCCCATTGGGGATAATGAGCTACTAAGCTTTTCAATGGAGGCTTTTTCCTT
hinv|HIT000219027	AAAGCAGCTCTCACTATCAGAAAACCCAACTACAGTTGTGAACGCCTTCATTTTCTGCCT
ref|NM_003194|gb|X54993|ens|ENST00000230354|gb|M55654	GACAAGTTGGTTTGAGGGAGAAAACTTTAAGTGTTAAAGCCACCTCTATAATTGATTGGA
hinv|HIT000097360	AGAGGGTTATACTGTGAAGAAGAATGAAAAAGCCAAACATTTCATTCAGGTAAGCATATC
hinv|HIT000194101	TCCCCAGGCCACCCAGGGCAACCAGGCCCTCCTGGACCTCCTGGTGCCCCTGGTCCTTGC
hinv|HIT000049457	CCCAAGATGGAGAATGGGGAGGAGCTTTTTATGGCGGACTGATTAAAACTCTTAAGCATT
hinv|HIT000044274	TGTAGTACTGATTTCCCTCTTTTATTAAAAGTTCTGTGGTGGCTGGGCATGGTGGTTTAT
hinv|HIT000216360_03	CAGGGGGTCAGCGACAGGCAGTGGCGTTGGCCCGAGCATTGATCCGGAAACCGTGTGTAC
ref|NM_006011|gb|BC096205|ens|ENST00000268164|ens|ENST00000378973	ATCAAAAGACCCACCACCGGCCTCTTGATGTATACCCTGGCCACACGTTTCTGCAAACAA
hinv|HIT000092847	GCTACCTGGTAATTCAATGAGTCCCTAGTGTGCATCCAATAAATTATCTTCTGTTTAAAT
hinv|HIT000092493	GGGCCCTCGCAACTCTCTCAGTTCTGAAACAAATTAAATCTCAGTGACAGACCCAAAAAA
ref|NM_002374|ref|NM_001039538|ref|NM_031847|ref|NM_031845	GGTAATGTCAAGATTGACAGCCAAAAGTTGAACTTCAGAGAGCATGCTAAAGCCCGTGTG
hinv|HIT000000225	GAAAAACTTATCTCTAATCAGATACAGATTTCCCAAGAACTCTGGTAGGGGTTCTCTAGG
hinv|HIT000340722	TTCACATGCTTGTCAACCTTGTCTGTTCAGCTATTTCAAAGCTTCCTCTTTTGGGTGATT
hinv|HIT000012571	GGTTTATTAGTGGTAAACTCTTTATCTTTGCTGTGGTGCGGTGTCTAGAATTTTTGTTAA
hinv|HIT000011575	ATGTATATGTGAAGCAAAGCAATGTTATACCAGAGTTGTTACTGAATCCTTAAGGCTGGT
hinv|HIT000324577	ATAGCTCTGAGCTGAATGTGAACGCCTTGTTGCTGGGGGACTCGGCCCTGTATCTCTGTG
hinv|HIT000043570	TCGCCTGCCAAAAAGATGCCAACCTTCTTAGATCTGATTGTTTCACTTAAACAAAACAAA
hinv|HIT000046696	GATCCTTTTCTTCCTGAAAGAAGGATTAAATTTCCCCCTCCCAGTTTTCTACTGTCTTTC
hinv|HIT000043857	AGAACCAGCCACGCAATAAGTAGAGGTCATCAGGTAACTAACAATAAAAACACCAGGCTG
hinv|HIT000011637	CTAACACAAGACAAAAACAGAGTCTTGAGAATCTCAACGTGCTGTATCCAAGGCAGGGAC
hinv|HIT000247592	AATGCACTAATTGTCCTTTGGGTATGGATGAGGTAATGAAGGAAAGGGATGCTGGGAAGA
hinv|HIT000049624	AGGCATCATAAATGAGAGAAACAACCCACCAAGGATTAAGACGTTGGATTATAAGAATTA
hinv|HIT000085403	AGTTTCTGAGTCCTGAGAAGGCAAAGTTTGCTTTGCTTGGGTATGTCTGCTGTCAGTAAA
hinv|HIT000005621	CGGGAAGACAAAATAATTTTCTTTCAGCAACAAGAAAGTAAAGCAGTAGCAGGAAATCTA
hinv|HIT000044299	TTTAGGAAAGCAGAAGTTTTGCCTGTCTTGTTCATCGCTGTATCTCCGGCACCCTATATC
hinv|HIT000096451	CAATAAATTCCTTGCTAACTTAAATAAAGTAATGGCAGATATGCCTAAGGCCACAAATCC
hinv|HIT000014172	GATTCATCCTGTGACAGCAAACTGCTGAGATCAGGAAAAATATCTAACTGATAACAGATG
hinv|HIT000066866	TCTGTGGAGAGTTGAGTTCCATTCCTTTGTTTTTAAATTTCCACCTCCATTTGTGTTTCC
hinv|HIT000246234	TCTTCCAGGAAGGTAGCGCTGGTGAGCTGGTAAACCTTGAATGAGGAAGTCATTTTATCT
hinv|HIT000192789	ATCCCGCAGTTCCTGGCAGCCATCAGTGGGCAGCACTCGTGGATTGAGCAGCAGGTCTTG
hinv|HIT000274614	CCCCAAGGTCATGAAGATATCCTACGTTATATTTTATCATCTCAACTTCCAATTTAAGAC
hinv|HIT000019529	TAATAAAAATAAAAGAGTTAAGGTGCCTAGCAGCTCAGTCCCTCACAGTGCTACCTGGGG
hinv|HIT000262933	TTTTTATTTTAAACCAGCCCATCTTCCCCGCTGCAGTTGGAACCGTTCTACGTGGATTTG
hinv|HIT000014316	TGATTTGTGTTGAGTGAATTTGAGTATAGTCCAACCACCACCCCCCTACCCCAACTAAAC
hinv|HIT000045538	CCTCACGTATGGTGCTAGGCTATACTGGATTTGGGCTAACAAAAGCTTGTTAACTTTTTT
hinv|HIT000033190	GCCAAAAGACAAAAGGAAGGTATTGCTAGGTAATGTGCAGCCACTCTGTCACAGTCTTTT
hinv|HIT000046274	GGTAGCCCTCAGGGTTCAAATGGAATGCATCTATATTTTGAATACAGAGTGATATATAAT
hinv|HIT000243933	TCTGTGGCTAAAAAGATCCATGTCCTTGCCAACAACTGTTCTGTGGGACTAAATCTGAAG
hinv|HIT000013699	GTTTAAACCACATGAGCTGGATTTTCTGTTTCTAACACATGTCAGCATCTTCACGGTAAA
hinv|HIT000324163	TCACAAACTGATGATGTGAGAAACGAGGTACCAGGCCTAAGAAACAGGTTGAACAGACAG
hinv|HIT000191826	TGTCCCCAGAGGAGCAGAGGGTCCTGGAAAGGAAGCTGAAAAAGGAACGGAAGAAAGAGG
hinv|HIT000015480	TAGAGGCACTGCAGTTACAGACGGTAAACTGCACAAATCCTGGGTGTGAAGCTGTTTTTT
hinv|HIT000021936	ATGCTTGAGAACTTCTGCTTTAAATATCTGGTAAGACCTTCACTACCCACATTTTTCAAA
hinv|HIT000192849	AGACAAAGATCATCCTTCACAACACCATGTTAATATTTTATTAAATGCGTCCAGGGCTTA
hinv|HIT000247905	TACAGTTTCTTCTGATTGAACGCAGCCTTTGAATACTGCCTGGCCTATCGCGAATACATC
hinv|HIT000274576	TTTTCATTGTGTCTGAAATGTGAGCCACGTAGTGTCGGCCTGCTGTGAAGTTAACATTGC
hinv|HIT000045315	TGTTGCTATTAATGAATCAGAAAGCCTGGAACTATGATCTGGACCTTTTTATTTTGAAGG
ref|NM_000968|ens|ENST00000307961|ens|ENST00000303494|gb|DQ892189	CACCACGCAAGAAGATCCATCGCAGAGTCCTAAAGAAGAACCCACTGAAAAACTTGAGAA
hinv|HIT000243640	TTGATGTGAACCAGCAGGACAAAGGAGGGGACACGGCCCTCATGTTGGCTGCCCAAGCAG
hinv|HIT000020764	TGTTAGTACACACCCTAAACCATTATTTCTCCAGGTGTTACCTAACACCTCCTAAATTAC
hinv|HIT000012424	ACTCTCTGTAAGCAATTAATTCCTGCAGCCCATTCCGGGTAAAACAAACTCCTCTTGGGA
hinv|HIT000007794	CAACTACGATGGCCCAATGTCTAACAGACATGGAATTCAGTCCCCAAGTGATAGAAAAAA
hinv|HIT000216388	TGCCTGACACACAATGTATGCAACAGATGTCTGTGGGGCTTTTTCTGTGCTTTAGAAAAC
hinv|HIT000024616	ATTTTTAAAGGATGGGCACTATCCTTGAGGGACTTACCCTTTCTAATCAGCTTTGCATGG
hinv|HIT000003384	TATATTGGGGTTGGGAGACTTTTCAGAGTACAACCAACTCATGGTCCTTTCACAGGGTCA
hinv|HIT000101174	GCAGCGCTCTCGTCTTCTGCGGCTCTCGGTGCCCTCTCCTTTTCGTTTCCGGAAACATGG
hinv|HIT000098566	TCAGTGAGTTTGGTTAGATATCCTCGTTCTTTGAATCTATATCCTTGTCTGCTTATGATG
hinv|HIT000247985	TCGTTTATTCCCTCACTCCACACTGGATTCATATGGGCTGATAGCAGCAGGATTAAAAAT
hinv|HIT000047272	TGGCACACATGAAGTTTGGATCATATGGTTTGACTTTAGCTATGGTCCTTAGCTATGGGG
hinv|HIT000336635	CTCGGGTTAGGAGCACTCGCTCTGGAGGCCTGACTGTGCTTTTGTAAATTTTCACAAACA
hinv|HIT000044186	GGTCTCCTCACATTTTATAAGCTAACCTGAAATTTCTTAGTCTATAGCCCAAAAAGTGTT
hinv|HIT000011340	GCCAATAAGCCACTTCCTTCTTTGGAATAAGCTTACAGCAAAAGAATTACATGTTGTATA
hinv|HIT000046808	GGGGAATTTGGAGATAATTTAAGCTATTGTTTCCCAAGATATCTAAAGATATCCCAAGAG
hinv|HIT000024455	CAAGTCCCATTTTCTCACTACAATAGGCAATTTTCTAATGTGCTTAATGTGGATATTTCC
hinv|HIT000049812	CAGAATGTCCTTTCTTACTTAACCTTTGTTTTCTGCATCGTATTGGCTCCCAAATAATTA
ref|NM_017615|gb|AF258584|gb|BC062427|ens|ENST00000369023	CCCAATGTCCTTCTTTGACTTTGTGGTTGATCCTCATTCTTTCCCCCGTACAGTGGAAAA
hinv|HIT000026628	TGTTGCACAATCACACCGATTCTTTGTCACTACTGAGTGCAGTGTTCTTAAGAATGGGGA
hinv|HIT000335105	GGCTGCCCGGCAGGCTTGGTGGACTCTGCTGGCAGCAAATAAAGAGATGACGGCAAAAAA
hinv|HIT000093307	TTGCTGGCACAGGAATGACATTTCAACTGGAATTAAATTGTCGTCAGTTAACAGAAAAAA
ref|NM_003072|ens|ENST00000344626|ens|ENST00000358026|ens|ENST00000324954	CTGGCATCAGTAGCATCTGTAACAGCATTAACTGTCTTAAAGAGAGAGAGAGAGAATTCC
hinv|HIT000096690	GTAACATATATTTATTCTTTAAAAATTCTGGTGATAAATACAAGTTTAAGGAAGAAAAAA
hinv|HIT000295995	AAGAAAATGCCTGTTTCTAGAAAACCGCGAGATGCTTCCACGTGCAGCTTGATGCTGTTA
hinv|HIT000017326	TCTGACAGGACAAAGGTAAAGGAAGGGCCAGAGTGGCTGGAGAGATGGTCACAGTCTATG
hinv|HIT000005236	GATGTTCTCAGTGAAGATCTAGGACAAATTTCTTGGTCTACCATCATTGTAAATGAAAGC
hinv|HIT000012370	TGCACTCATCTTTGCTACCTGCCTCCATAAATATCTGACTTTGTGGCCAAGATGTAGGAG
hinv|HIT000244204	CCTTGTGCAGCTGTTGGAGATGAAGTCGACTGATCGCAAGCAGACGCTGCTGCACTACCT
0
hinv|HIT000099421	GGGAGGGGAGAGTGATATATACCTAAGAAAATTAGCAACTTCATCAATAATAAACACTTC
hinv|HIT000220659	GTCTGAAGAATCCATGTCATACCTAATATATTTTCCATTCCCTGAGACCTACTTTAACAT
hinv|HIT000042998	ATTATTTCAGTTTCCAGGGAAACGAGATGCTCGCTTCACCCCACTGAGATGTAACTCAGT
hinv|HIT000284806	AAATTCACATCTTCCCCATGCTTCCAGAGAATGCATATTCTTCCTTTGAAAAAAGAAAAC
hinv|HIT000049666	GTGGAATAAAGCAAGGATTTAACACTGCTGTTTCTAATTCTCACTAATGACGACAAGATT
ref|NM_003380|gb|AK093924|ens|ENST00000224237|ens|ENST00000328538	TGATTAAGACGGTTGAAACTAGAGATGGACAGGTTATCAACGAAACTTCTCAGCATCACG
hinv|HIT000079098_02	GGGTGGCCTGTTGGTCACTGTGCAGCAGTCTGCTTCCCAATAAAGCGTGCTCTTTCACAA
hinv|HIT000244220	CCCAGTGCAGGTGAGACCCTCCACCCACTGCCCAGACCCCAGGTTCATGGGGCCTTGAAA
hinv|HIT000005246	CCCATCTGGTTTGCAAAAATGATGTCCTGTATGTTTAATAATCCTGGACTCAATTATCTT
hinv|HIT000276808	CAGTTCCCCCTTGAGGACGGTATATTAACGTATACTTTTTGTAAAGGAGATTAAAACATT
hinv|HIT000092205	GGCACCTGGTCATCTTTTCCCTCTTACAGCTACAAAGGGATTTAAGACATGTGCAAAAAA
hinv|HIT000097461	GGTTGAATATAAGAGAAATAGTTTAAAGATCAGTAGCTTTTCTCTAGTCAGATGAGAGCC
hinv|HIT000095681	TTACCTCCTGTCTCAGAAGCTTGTTAGTTATTGTGCCACCTAAATATTGTAATAAAAGTG
hinv|HIT000306970	AATGCAGCTTGTTTGTCACATCTTCACATCCATCCCTGATTAATCACAACACTGGGCTGG
ref|NM_007023|gb|BC024004|ens|ENST00000264111|gb|DQ890549	AAGACGTTCATTGACAATCTAGTAAACTTTGAAAAAATGCGCATGATTGCAAATACGGCC
hinv|HIT000096949	CAATCTTATTAGTGGTCAGACTAAAACAACATATCACTTTTCCCCTACTAGACATTACCA
hinv|HIT000023362	GTGTGTACAGAGACAGGAAGTCATGGACACAGTTATATTGAAAGATACAATGACCTCCTC
hinv|HIT000055700	GGCCCAACTTGATTACACTGTAGATAAGACTAAATACTGTGACTCTGAGAAAAAATAAAC
hinv|HIT000064298	AATCTATTTATCTTCTCTGGAACTTCTTGTAATGCCGGGAGTGCAGAGCTTACAAGTTGG
hinv|HIT000332719	TTTGTCATTTGAAAGGCTTGGGTCATGCTTCCCTTTCCTCTTGGGAGACATTAACTGGGA
hinv|HIT000095207	TTGGTGGGGGGCTATCTTGTATGTGACAGTTTAAAGTAAAAGTGTCTGGAATGGAGTTTC
ref|NM_001888|ref|NM_001014444|ens|ENST00000219599|gb|U85772	GTCCAGTCCCCAGTGAACTCTCCTTTTGTGCTTATCATGTTTTACCTTAAATGCTGAGAT
hinv|HIT000066936	CTGTCCTTTTCAGAACACATGGACTTGGAGGCAGATTTGAAATAAACTTTTAGTAAATGT
hinv|HIT000067625	TTAGAATAGATTTTTGCATCAACCACTGCTAGAAGCTTTCCCCACCTAGGTGGGCTGCAA
hinv|HIT000101191	GACATCTCAGGTCTTCAGGGTCTTCCATCTGGAACTATATAAAGTTCAGAAAACATGTCT
hinv|HIT000011412	TTTTTTTTCTCTGTCCTCTTGCCACCTTGTCATTCATGGCACAGCCGCAGAATTGGGTGG
ref|NM_033251|ref|NM_000977|gb|BC066320|gb|X64707	GAAAGACAGTCCAAGCCCTGGATAATGCTTTACTTTCTGTGTTGAAGCACTGTTGGTTGT
hinv|HIT000094485	CCAGTGGTTAACATAACAATCCGTAACTCATAATAATCAGTGAGAACCATTGTTAAGACA
hinv|HIT000014042	TTGGGTTTTGTGCTAGCGAAATATTGAGATCTGTAGGCTGTGGAGCAACCTGTTAGCGAT
hinv|HIT000006122	CGTGAGATGATGTGAAAGGAAGTTTTGCATCATTTACTTGAAAGATACTGTTCTTCTGAA
hinv|HIT000005872	GGCTGCTGAAACTTCAAGTCCAAAGCCCACAGAGATTAATGACTTTAATCTGTATAGTCC
hinv|HIT000242956	ATTCAAATGTAGGTCTGTTCTCTTCTTCATCTATCATGGTCCCTGTCCTGGAGGCAAGTC
ref|NM_003379|gb|J05021|ens|ENST00000367075|ens|ENST00000337147	GATTATTCTCGAATCACCTCCTGTGTTGTGCTGGGAGCAGGACTGATTGAATTACGGAAA
hinv|HIT000014495	TTGTCACTTTTCAGCTTTGACGTTGAGTGGAGAATAAAGAAATTCGTGAAATGAAGTTGT
hinv|HIT000071447	TAGTCTAATTGCCCTTTCTACTGATAGATACTCCTCCTCCTGCATCTTAGCAGCTTCTAA
hinv|HIT000096338	CTGAGCTGGGGGGCTGGCTGAGGTCCACCTCCTAACAAATTATTGGAAGGAATATGAGAA
hinv|HIT000093471	ATTACCGATGGGCTGAGGCTATGCCAACCCATGAATAAAATTACAGTTGTTCTGCAATGC
hinv|HIT000024334_02	GGGAACACAAAACTGTGGTCCTGACAATACTAATTCTACCCGTTTTCAAATAAGAATAAT
hinv|HIT000059921	TGGGCTTCCCCCTAACGTAACCTCTTATGAGGGTTTCAACCTCACATCCATATATCTTTT
hinv|HIT000070135	GATCCAGGATCTCTTCCTACAGCAATGCACCAAATTCATTTTTCTAGAATTGAACTAAAA
hinv|HIT000065694	CAGCTCTGCCCTGTGTCGTATCTAATCACATACATTAATTTATCTAACCACATAAGTTAT
hinv|HIT000046517	CCAAACTGAAAATTCACATCAAAGGACTTGAGAATGGCACAAATAGGGTTTAACACTTTT
hinv|HIT000043674	GTTTTCAAAAAACTTCTCCAAGGGAAACTCTTTGAAGTGTTTTTACTGCCATTTGATCAG
hinv|HIT000014534	TCAGAGGAAAAATCTAACAGCAGATCTCTCGTGTGTTGAAAATTCTCAGATTGTTTTGTG
hinv|HIT000192575_01	AATCCTGCCCTAAGCAAACGGTGGTGAGACATGGCTGCTTTTAGTGCATTTATTATGTGA
ref|NM_133459|gb|BX640826|gb|AB075863|gb|AK055243	ATTTTTTCTCCTTGGGTATTACAAGTTTTTGTCTGGAGCCAACCAAGCTTGCCACCAACA
hinv|HIT000067221	TCAAACCACACTGTCATCAGGCATCTTTAAATAGCAGTACACTCCAGTGGTTAAGCTTGG
ref|NM_000688|ref|NM_199166|ens|ENST00000310271|gb|AY260745	AGGTGGTACTAGAAATATTTCTGGAACTAGTAAATTCCATGTGGACTTAGAGCGGGAGCT
hinv|HIT000328557	CACTGAATTCCTATTAGATTTGAGAAAAGTGTGGTGATTTTGTAGTTGAGAGAGCTACAA
hinv|HIT000093569	CAAGGCATGATCCTGGAAAACTGAACAAATATTTCTGTGTTTCACATAAGCTAAATATCC
ref|NM_213662|ref|NM_003150|ref|NM_139276|ens|ENST00000389271	CAACATGTCATTTGCTGAAATCATCATGGGCTATAAGATCATGGATGCTACCAATATCCT
hinv|HIT000244207	GACGGCTCAGGTGCGCCAGGGCTGGCCTCACCTGGAGGTGGGGCATGTAGGAGCAATTAG
hinv|HIT000262951	CATGACAAACTGCTTTGAAAATAGCCAATACTACATCATGTTAGAGAATTTGCATAACCC
hinv|HIT000036661	CTGTCTCCCAAGAACACAGAAACAGGGCTATTAATAATTTTAATGCTTACTGTTTTGTGT
hinv|HIT000091035	AATGGAAGTGTTTGATGTGGATGATCTAAATAGCTGTAGCCAGGGAAACAGAGGGGCCTT
hinv|HIT000012335	TCACGCAAGGAAATAGAGGAAATCAGCAATTCCGTAAGAGTGACGGGGTGTGAAGAACTA
hinv|HIT000383104	ACTGTCTGAGCCTGACCTTGTAGAATGGAGGCAAAAAAACTGATTTAATGAGCCTGATCC
hinv|HIT000280215	TTTTATTTGTTCCGAATGTATTCTCAAGCTTCAAGAACGGTTCCCATCCTACCAGACTTC
hinv|HIT000083554	TGGTGTTGGATGCGCCCTGAGCGCGCTGCCCGTCCCCATCTTAATAAAGACCATGCCCTG
hinv|HIT000070024	CACAATGAAAAGATTTTCTCCAAGCTTAAGTACCAAAAAGGCTTTATACACAAGAGGTCT
hinv|HIT000247572	ATCAATGAGACCTTGTATATGGATACACGTGCATTTAAAACCGCCCTGCCGGCTTGTAGA
hinv|HIT000005387	CTGCTTCACAAACAAATTGGAAACCAGTGGTAAACTTTAGATCAGAAACAGAAACTCAAA
hinv|HIT000024442	CCCATACTCATGACAGATCACCTGGCCTGTGCTTCAGTATTTTACAGATTGTTCATCTGT
hinv|HIT000094593	TTGTCTTGGAGCCCTGAGGTAAACTTTTATTTCTTAGCTGACAGGACTTCCACACCCATG
hinv|HIT000012812	TTTCTGATCTCGTAGCAGACATGCAGAAGTGGGCAGTAGCTTGCTATTGCACAAAATGTG
hinv|HIT000191417	AACATGTTGGTTGGTTTCTAAAATAAAGCCAAACAAGCCAGCACATGCCGAGGCTTGGAC
hinv|HIT000262043	TTGAGGAATTGATAGATGCCTTCTGAATGACTGAGAATATGGCACAGGGTAAATATTATG
hinv|HIT000083051	ATGGAAGCCTTTTGCTACATACCAAAGCAAAGTACGTACTATTTCCAAGAGGAAAAATAC
hinv|HIT000091872	CTGAGTTGTCAAAGGACACTGGCAGAGCTTGATTGCATTCAGGGCTGAATTACTTTGCTA
hinv|HIT000074426	AGCCAAAGCCAAAGAAGATTTTCTTAAAAAATGGGAAAGTCCCGCTCAGAACACAGCCCA
hinv|HIT000247581	CAAGCTTTCTTACAATTCATGAAAAAGCCCAATCAATATGCCTCAAGAAACAAAGCTGAT
hinv|HIT000088320	CCAAACCTGCTTTGCTGAAAGTTGCAGAAAAGGAAGTGTGTGGAGAGAAACAGAACCCTT
hinv|HIT000094408	TGGACTATATATTTTTTCTTTGCATTCCTAGGGCCTCCCATAGTATATGGCACATAGTAG
hinv|HIT000027502	AAATGAACCTAACACTTAAAAACCCAGCAGTAAATCCTAGGGTGTTTTGGGGCTTGGGGG
hinv|HIT000047806	TACATGACTGTTACCAAGTTCTGTCACTTGGATGCCACGATGGCTTCACATCCGTCTTTT
hinv|HIT000048812	CTTTTACTTTACACATGGTTCTAACAGACTGCATGCCCTGGTTTCACAGGCCACAACAGA
hinv|HIT000049727	CAGGAGATTGATGCATCCCAGTTTACTCTTTTTGGCATATGTTTTTACTCATAAATTAGG
ref|NM_001404|gb|AF119850|ens|ENST00000378019|ens|ENST00000329251	CTGGATGCTTACTTGAAGACGAGGACTTTTCTGGTGGGCGAACGAGTGACATTGGCTGAC
hinv|HIT000047247	TGAATGAGTCACACAGATGTTGGCTGTTGTTAATGTGAAAATTAAACAGCTGTATCACAT
ref|NM_139164|ens|ENST00000296632|gb|AK054566|thc|THC2472024	TTATGTGTTAGTATTCCTGTGTCTACTGTTTTGTTGTTGTTAATATGGGTAAAGTGAGCC
hinv|HIT000093505	GGGAAAGGTATTCTGTGAAATTACCTTCTGATTGTAGTCACATGTAACACATCAACTTAA
hinv|HIT000094674	CTGGACACCAGAATAATAAGTGGGAAAGAGAGGGACGGGTCTGATGAGTTACCATGAAAT
hinv|HIT000090460	CACCAACTGGTGGGAATACATGCAACACATGCATAAAACAGAGCATCAGTGGCGAAAAAA
hinv|HIT000008696	TCCTTAGTGGCAGATGCTTAAACCTTTGAGCCTTCCCTGAAATACTGCTCAGGGTCAAAA
ref|NM_001043352|ref|NM_001043353|gb|AY004867|ens|ENST00000330188	AATTGCATTTTAATTGGGGCAGTTAGAATGTTGATTTCCTAACAGCATTGTGAAGTTGAC
hinv|HIT000244237	TTCCCTGCAGAATTATTCCTCAACAGCCTGTCCCAGCCATTTTCTCTGGAGGAGCAGGAG
hinv|HIT000019139	ATTTCAAGGTGTTCCTGTGAACCTGCTAAAATATTATCCTTTGTGAGAAGATGCATCATA
hinv|HIT000017375	GTGTGTGAAGTGGGTTTTTTGAGATGTAATTTACAAGCAATAAAATGCTCCTGTCTCTGC
ref|NM_153649|ref|NM_001043351|gb|AK056921|gb|AK092712	AAGCTGGAAAAGACAATTGATGACTTGGAAGATAAACTGAAACGCACCAAAGAGGAGCAC
hinv|HIT000097448	AATGTTCCCAGTGGGGAAATGCCATAATTAAAACAGTGATCGTGGGATGAATACAAAAAA
hinv|HIT000093577	AGAGCCAGCAGAGGGAGCTCATACTTTTTTATTGTTTTCAACTTACTGAAGAAAATTTGC
hinv|HIT000019224	GTATTGTGGACATCACACACTTTATGTCAACACTTTTAGAATAGGTGCAGAAATAGGATT
hinv|HIT000026203	AACACAGGCACTAGTGCCCTTCGAAAGAATTTGTACTCTTACCATCCTTTTATATTTTTT
hinv|HIT000021390	TACCTCACCCCCTTCCCCCAGATAAAAAATAAGCAATGTTCAATTTTAAGACACTATCAA
hinv|HIT000252292	AGTCAGTAATCAGCATTCAATCAATATGAGCTCTAACATGATGCTTGACAGTTATGCAAC
hinv|HIT000097243	GGTTGCTGGTTTTTAAGATACAATTTGATGAAATTTCCATCAATGGGGTACTGGGTAAGT
hinv|HIT000341119	AGAAAGAAGCCGGACACCATGATCCTAACACAAATTGAAGCCAAGGAAGCTTGTGATTGG
hinv|HIT000018903	GAGGGCACATAACAAATGTTAGATCTCTCAAATGTTTTTCTGTAACCCAAATATGCTTAC
hinv|HIT000324985	ACAGGAACTAACAGGCCAAACTACCATCAATCTAGTCTTCTACAGCACCCTAACAGAGTG
hinv|HIT000220245	TCAGTTGTCACAAGCCGCCCTTGAAGAAAACGCAGCAAAATATTTTAAAATGAAGATATT
hinv|HIT000194547	GGCGAGGGCGCCTTCCATGGAGACGCAGATGGCTCGTTCGGAACACCACCTGGATACGGC
hinv|HIT000016722	GCCTTAAGAATTATTTTGAAAGAAGTATTAGAATCGAGGCTTAGAAAAACGGTAGAGTGC
ref|NM_001627|gb|AK127617|gb|AL833702|ens|ENST00000389926	CCTTGTTGCTGGTGTCGTCTACTGGCTGTACATGAAGAAGTCAAAGACTGCATCAAAACA
hinv|HIT000096404	GAAGTCATCCATCTGAAACACAATGCAGTGAAATCCACTTTAAATTTTGATTGTGAAAGC
hinv|HIT000096280	AGGCGCTCAGAAGGGCAGCAAAGTACCCTCTCAACATTAGTAAAATGAAACAAAAGTGTC
hinv|HIT000257681	TTGGATAATCTTTAATTTTTTAATGGAAGCACCGCACCGCAACCACTTTGGTTCTGGGGG
ref|NM_005165|ens|ENST00000226253|gb|BC106925|gb|BC106926	TGGCCAGGGCCAAATAGCTATGCAGAGCAGAGATGCCTTCACCTGGCACCAACTTGTCTT
hinv|HIT000046943	TTTCCATACGAACTAGAGACTGAATTTCCCTGCGTGTCACAGAAAGGGAGGCTTAGAAGT
hinv|HIT000275565	CTGGAACAATAACAAGCAATTGGAAATTAGACTAGGGAAGCCATACTACAGGCAAAGAGA
hinv|HIT000010365_02	TTGTTCGACTCGCTAGTCTTCTGCGGCTCTATGCGGTACTAAAGAGCAGAAGACAGAAGA
hinv|HIT000022042	ATCTCATGTTTTGTGGGTCAGAGATTCTTGTGTCGTGTCTGGGTGAGGTCAAAAACCATG
hinv|HIT000002869	AGAACTCAGAACTCAGCTCCTAGCCAAGTAGAGTGAGGCCTATGGCTTCATCATCAAAAT
hinv|HIT000007835	ACCAAGGTCACGAGCTGTATGATACAACAAGGAAAGAAGGATTTCGAAAGTCTACCAGAT
hinv|HIT000093287	GTGTAAACTCTGCTCAGTATAAAGTGTAAACTCTGCTCAGTATAGTTAGATTAAGAAAGC
hinv|HIT000322265	GTTTATTGTGAGGCATCAAACACTGTGATACTCACGGGAGGAGGAAACAAACTCACCTTT
hinv|HIT000018399	CTTGCACATGAGCTTACAAGTTGGAGAATTTCTCAAATGTTGCTTCAAAGTGAAAGGTTG
hinv|HIT000018123	GCTTCTGTAGCATCTACGACAGTATAGTCCAGTTACTATCTCATAGAATGTTTTAATGAA
hinv|HIT000047779	AGCTTAACAAGGAGGGCATGGTTTTAAGCTGACAATGTAGTGCTATAAAATACAGGGGAA
hinv|HIT000244208	GTGCCCACAGGAGGCCTTTGAGTCTGTGGTGGAGTACTTCGGAGAGAACCCCAAGACCAC
hinv|HIT000006049	TAATCCAGAATCCAGGGAGGAGATGAGCTTCCTGTGACTCTTCTCTTTTACTGGGATGTT
hinv|HIT000260675	AGTGTTGGAATTAGCTTCATTTCTGCAGGAAACATAGGTGTGTTTGTGTGTGCAGGAGGG
hinv|HIT000244233	AATGAGGGAAGGCAGGCCTCACCTGTTGTCTTTTGCCCCCCAGATTGCCAGCGAGCCTCC
hinv|HIT000066864	ATTTTTAGTTGCAGAGGAAGCCAGAAACCTTTGATGGCTCAAAGAAGTGTCTCATCATCA
hinv|HIT000092870	AGTGACATAACTGGCATTGATGATGGAAAAAATCAAAAGGAAGATTGTTTTCCTACAGCA
hinv|HIT000010135	GTGTTGGGAACTTATAGCAAAATGAACTGCCATTCTCTGCTCTTATAAGTAGCAATAAAT
hinv|HIT000019683	ATCGGAGAAAGTTTTTCAGGGTTAAACCTACTTCTTTCCCCCAAGAAACTCTTCTTGTCA
hinv|HIT000049896	GAAACAGCCCTTCTGGACATTATGGTAATCTGTGTTAAAAGCCTTAGAAGGTTGATCCAG
hinv|HIT000325690	CTGGCAAAGAAATTTCAATACCGTGCACAATTCTGGTGGTGGAGGAACCACTGATAGATC
hinv|HIT000095757	AGAAAATGCACTGCCTAGATGGACCCTCTGACTCCCCACCACCCAGGCTGGAGCGGCAGA
hinv|HIT000008172	GGATTGTAGAGCAAAGCACATTGCCTAAATTCATTTGTTAATGAATTGGGTACCATTGTT
hinv|HIT000014659	TACTTTGGAAGGATTCTCATCATAACGAGTATGCAATTTGCTATAAAGAAGAATGCCCAT
hinv|HIT000046973	TGAGGATATGGCCGATTAGGGGAAAAACTATTGCCAATTTTGCCTCCCCTCCTCTTTTTT
hinv|HIT000196641	CTCAGTGCTTTTCTGGCATTGATAAATCACCAGGAGCAAGCAATCTATAATTTCAATTAA
hinv|HIT000066948	CTAGCTCATTGCCCTAGTGAAATTGGCTTGCCAAAATATATTGACAAAAGTCATTGTAAA
hinv|HIT000244222	TGCTCACTGAGGTAACTAATCCCCCGGCACCTGTATATGTCCCTCTACCAGCAACCTGGG
hinv|HIT000092326	AGAGATTCATCAGAGAAAGAAGGCTTCTTTAAGCAGCAGAATTGAGGAATGAGTCAGAAA
hinv|HIT000023560	GACCATATTTCCAGAACCCCCATACACTTTTCTTCCTAACTGAGAATTTATATGTATGAA
hinv|HIT000092864	GCAGCCATCCTCCCCACCTAATGAAATAAAATGTAGATTTCTGTTGTTTAATTGCACCTA
hinv|HIT000019565	TGCTTTGTGTAGGAAGAGTCCGAAATTCAGTTTAGAGGCTCTCTCAGAAAGGAGACAGCA
hinv|HIT000327149	ATGAAGGGAAGGCAATGTGGTAATTATATCTCTGACAGGTGATAGGCCATTTATACATGG
hinv|HIT000005464	AACAGCTCTCTTTCAACCACTTAGAGGAAAAGACACCTGCTCTATGAGGAGAGGAAATGC
hinv|HIT000092212	AACATTCTAATAGACAATTTTTTAAAATATGGCTTTACTTTTGCCTAATGTTGCATTGGG
hinv|HIT000092331	ACACGATCTCCTTTTACTGTCCTTAACATTTTCTTCTGAAAAGTTCTCACTGTTGCCTGT
hinv|HIT000094194	TTCCCAAAACTTCCTGGATAAAACAATTCTACCTTAATGCTATTAAGACTATGGTAGGTG
hinv|HIT000079922	CGCACCGCGTCGGGGCGCCCTCTCCACTGCGCGCGGTACAAGGAAATGGTAGAACTAGTG
ref|NM_006734|gb|X65644|ens|ENST00000012134|ens|ENST00000367604	GGAATGGGGAAAAGAATCTTTCAAGGGCAAAGAACTCGTGGGAGGATGTCTGTTGTATGT
hinv|HIT000017530	TCCAGAATTAAGTTCCAAGGGTCTTTCCATATCAAAAAGGATGCTCCCACAGCACCATCA
hinv|HIT000086592	TACTTGTGAAATCCTAACCCACTTGTGTTTGTTCATTCCCCTAATGGCCCATATCACATC
hinv|HIT000056186	GTCACTGGGGGAAAGGATTAAATATTCGATAATGTAGAAACAACTCAACTATTTGGAGAA
hinv|HIT000247577	AATGTAATGTTCTCTTCCTAAAATGTTTGGCCAAGTTGGGGAAGGTGGGCATGGCAGTGT
hinv|HIT000383009	CTAAGGGAGATGATTGGGTAGAAAGTATTATTCTATTCATTTGCCTCCCAGCCTACAAAA
hinv|HIT000096488	GGACATAAGCATTTAGCAGATTAGAGAGCGTTTGGATTTATAGATACTATCCTCTACAGT
hinv|HIT000006210	CCCTTAAGTAGCCCTACCTTACTCCTTAGAGCTTATTTTGCTTTTGTATTTAATAAAAGC
hinv|HIT000264580	AGAGGAAGAATTACCTCATGTCACTGGTCACTTCTCAATTAAAAGTTCCATTAGCAAATG
hinv|HIT000097543	CTATGGGGCAGGCCAATATGAATAAATAAAGAATGGCACAGGCATCAAAAAATAAACTAC
ref|NM_007257|ens|ENST00000305426|gb|AF286487|gb|AK055325	CTTTGAGGTCTGGTTGGAACAGGCCACGGAGATAGTCAAAGAGTGGCCAGTAACAGAGGC
hinv|HIT000094747	GCATGATAGCAATGGCCAACACAAGGCCTTTCTAGAATAAATCTAAAACAATTAAGAGAT
hinv|HIT000094447	TCTGGACAATTAGGGGTGTGTGTGGGTGTTTGTTGTAATAAAAAACTCTAAACCAAAAAA
hinv|HIT000027828	GGAAATGAATCCTCTTGTCACATTTGAAGTTATCAGTCATCAATAAAATGGGGATTTGTT
hinv|HIT000382980	CTATGTCTACGCTCAGCGTTCTGCCCCGTGAACGTTTGAATGTTTGATAGTCTCACACTC
hinv|HIT000074550	ATTGTCAGGATTTACATAATGGATTGGCCCTGGGACCACTGAGCCAGCATCTATCTTTGA
ref|NM_001010861|ref|NM_001037317|ens|ENST00000370188|ens|ENST00000263177	GGAGACAAGCAGAAAATGAGCATATACACATGGATAATCTGGCACAGATGCCAATGATCA
hinv|HIT000088933	TCTCAGTCAGAGTAGAGGAGTTCAGGACCTGGTTTAAATAGTCAATTATCTGATGGCATC
ref|NM_018902|ref|NM_031857|ref|NM_018898|ref|NM_018903	TCTTACTAACACCTATGATGTTACCTGAAATCAATCTCCCATATGTATGCTGTATGCTAT
hinv|HIT000070879	ATTTTTCATACAACCTGGGTACCCTTCTTTGGTCTTCCCCAGGTCTATCTGGGCTAGAAA
hinv|HIT000383110	GAAAACTCTGTCCAGTTCTGCTACTGAAGGGAGAGAGATGAGAGCCTTTTAGGCTGAGGA
hinv|HIT000192757	TTGTTCCCAGCTCACCTTGCAGAGCGCCAAGTCCCGAGTGGCCTTCTTTGAAGAGCTCTA
hinv|HIT000043422	AGCTTGTCAACTTAGCTGTTACACAGCTTGGCATATTTCAACTTCTTCCCAATCGATCTT
hinv|HIT000024286	CCTGCAACACTTAGGTTTGTGAGGTTTTAAATGTAGCAGCCAAAGATTCAGAAAAATTAA
hinv|HIT000087807	ACCATTGTGAAGCAGATGAAGATCATCCATGAAGATGGCTTCTCCGGAGAAGACGTGAAA
hinv|HIT000321171	CGGTTTGCGACACGCAGCAGGGAGGTGGGCGGCAGCGTCGCCGGCTTCCAGACACCAATG
ref|NM_004168|gb|BC041016|ens|ENST00000264932|ens|ENST00000328604	GCAAGAAGGTTGTGGGAAAATCAGCAAGCTCTACGGAGACCTAAAGCACCTGAAGACGTT
ref|NM_024068|ens|ENST00000267023|ens|ENST00000341463|gb|BC001079	CTGCCACCAACCACATCCCAAAGTGTCCCCTGGAGAGCAAGATAGCCTTCCACTGATTGG
hinv|HIT000007019	TGCAGAGCATCTGTTATGAAGCTGTGATTGGCTAAATTGTGTCCCTCTTAACTCCTATGC
hinv|HIT000043123	GTAGTGTTCAGCCAGAACTGACATTTCTACATTCTACACTGCCAGCCTTTAATGACCTCT
hinv|HIT000098472	GATGGGCTGCTATGTTAACTGTAAATTGAGAACTGCTTGTTTTATGGCTTTTGCTGTTAA
hinv|HIT000327953_02	CTACTTAGCTAATTTTATGCTAGGCTTTAGGTCAAGAAGGAGAGAGAGAGCTGACATGCT
hinv|HIT000018959	CTGCCTTGGGCTGCATTTTATTGGAAAGGACTGGATGATGGCAATGGTAATGATAACAAT
hinv|HIT000084510	TACAGCGATTGGAGGTCGATGTAAAAATCAATGTGATGATAGTGAATTTAGGATTTCATA
hinv|HIT000099183	TCATTTAGAGAAGACACGGCAAGAAACACTGGGTTTCCTTAGGAACATTCCTCTCTTGGG
hinv|HIT000062009	AGCCTTGAGATGACCAAGAAACATCCCTATGAGTTATGGACAGAGTTAGGGAGGACAAAG
hinv|HIT000089069	CCTGTAGAAACGCCTCTTACGGTTTAATATGTGTTCGCTTTGCTAAAGAATATCAACATC
hinv|HIT000015122	GTCTTTTCAAACCATTACTCTGACAGCTCACTTGGAAAGTATTAAAAGTATAAGGCTTTC
hinv|HIT000006837	GGAAGGTGGGAGTATTATAAATAAGCCTGGAAAAATATATAGTGCCACATTAATAGTGGT
ref|NM_006818|ens|ENST00000368921|gb|AK056089|gb|AK057755	AATCTTCTGAACGGCATAAGTCCTATTTTAGCCTTACCTCCTGCATTTGCAATACGTAAT
hinv|HIT000095056	GCATCATGATACATCTCAATAATACTGCTAATTCAAAACTGCCTTATCCAGGATTCTATC
hinv|HIT000066789	CGTCCAGGGTGGGGATTCTGCTGGAATAAAGAGCTTCCTCAGTGACTCATCTTTAAAAAA
ref|NM_194247|gb|AL832246|gb|BX647217|thc|THC2493321	TAAGAGTTCCAGTATATAATAATCACAAATTGAAACCTGACAGTATCTTGGGAGTTCCAG
hinv|HIT000011934	GCAAAGATAGGAAGGACACGCATTGTGCCTTCTGTCACTTGGGGATTTTCAAGTCAAAAT
hinv|HIT000016581	GTAAAACCTCAGTGGTAGCAATTCTTAACCTATCATGTTCATCAAAAATACTGTGATGCT
hinv|HIT000093680	CACCTTTTCCCAGCTATTTGGATGTATATACTTTTGCTTACTTTGTAGTGTACCAACTTA
hinv|HIT000014609	ACTGCTTACTGAAAAGAGTAGAAGGCAAGAAATTTCCTCTAAAGGAAATAGGTGTGGGGC
hinv|HIT000049011	GGCAAACAACCAAAACTCCTCAAAGCCATTTCTTCACAAAAGGAAACAAAACTTGAAAAA
hinv|HIT000044154	TTATGTAATTCAGTTATTTGGAGATGGTGGTGAGGGATGTGAGTACATCATTTCATGTTG
hinv|HIT000004493	CCAGGAAATCCGTTCTTGAAAAATGTAAAAAAGACCCACTTAGACTAGGTTGAAACATAT
hinv|HIT000044079	GGGATGTGCTATAAAAATGTTAGAAGATGTTAAAGTAATGTGGGCAACTTTGTAAACCTG
hinv|HIT000050208	ATAAAAATACAAAACAAAACAAACACCTTAGCATCCACACCCCTAATCCTTCCTGTTGTT
hinv|HIT000249642_02	AAGAATCATTCTTAAATATGATATTGTTTCAGTTGATCGCCAGCCCGCCCGTTCCCCACC
hinv|HIT000296575	CAAAACCTGTAGAACACAGGTTTCAGCAAACTTCGTAAAATATTCAGATCAAATTTGGGT
hinv|HIT000091086	ACTTGGAGAAGCAGGAGGCGCTGGGAATTGCTGGGGCTCATCGTTAGGGCACTAAAGCAT
hinv|HIT000045156	GTGGAATGTTGACAGCAACATCTGTTACCTTGTTTCTGTTTTTAGGATTTTAGCGTTAAG
hinv|HIT000078285	GCTGTGTGTCACACCCTAATGAACTAGAACCTAAGGTTGCTGTGTGTCGTACAACTAGGG
hinv|HIT000011298	ATTGCCTTAGAGACTGAAAAATATACGCTTTTATAGGCCGGGGTTTTAGTTCATTTGACC
hinv|HIT000016286	TGACTCAGTCTTTGAGAGTCTTAAGGAGGAGGTCTCTGAAAGGTACACACCAAGAACTCT
hinv|HIT000290618	AGTACAATCAGAGAAGAGATCCCCTAATAGAGGCTGCTCTAGCACTTTCTAAGTATTAAG
hinv|HIT000044398	TTGGCTGTTAGGAATCTTGTATCTTTAAAAATCAAGGGCAGCAACCCATCCTCCCGCTTC
hinv|HIT000067592	GAAAAAAGTCAATGGGTCTGAGCCAAGAGGATCTACTAACAAGGGGAAAGATCTCCCAGT
hinv|HIT000246985	CAGGTCTCTGCTAACCTGAAGCTGAGTGAGAAGCAGGAGGTGAAGAAGGAGCTGGTGAGT
hinv|HIT000067091	CAATATTTTGTGTCAGAGGTCTAAACCCTGAAAAACCTACATGGTTTGCACCACAAAAAA
hinv|HIT000041414	GCTCAGAATTGCAGGTATATTAAATGTTAGTCTTCACCATTTAAAGGCAACTGTATTTCC
hinv|HIT000081545	GCATAGTTGCCATATGCTCATATTTGGCAAATATGTCAAAATGGCCATATTTGCCAATTT
ref|NM_001014809|ref|NM_001313|gb|U17278|ens|ENST00000324989	GGCAAGATCGTCTTTGAAGACGGAAACATCAACGTCAACAAGGGCATGGGCCGCTTCATT
ref|NM_015039|ref|NM_170706|ens|ENST00000287713|ens|ENST00000294868	ACCTGGGACACGAGTCTGTGAATAGTCGGTTTTCTCAGAATAATTTGAATCTGTTTTCTT
hinv|HIT000338581	ACTGTCAAAGCTAGAAAGACCGATGCCAAAGGCCTGTACTGCACAAAGGGGTCCAACAGC
hinv|HIT000216362_02	TCAGGGGGTCAGCGACAGGCAGTGGCGTTGGCCCGAGCATTGATCCGGAAACCATGTGTA
hinv|HIT000244548	CAATGTTCCTCAAATCCTGTTTAAAATCCATTAGTGTTTTGCTCAAGAACCTTCACTAGT
ref|NM_002046|gb|X53778|ens|ENST00000229239|gb|DQ403057	GCCTTCCGTGTCCCAACTGCCAACGTGTCAGTGTTGGACCTGACCTGCCGTCTAGAAAAA
hinv|HIT000006833	TCACAACCAACAGCCATAAGCAAATGGAAACCGTGGTAGCACAAAGTAAAATGAAAAAAT
hinv|HIT000057987	CAAACTTTTTTGCTTGTTCCCTTTTGTGGTCCCTAGTTTTTCACATCCTCATAGAGGACA
hinv|HIT000056901	CCACAAAAGGATATCCAATCATTTAAAGCTTCCTGAGTGTTTCGGTTGATTAAAAAGCTT
hinv|HIT000383102	TATGATGACAACTCGGTAATGCTGCATACTCCCGAGTGCGCGGTGGGGAAGCCAACCTTG
hinv|HIT000078525	CGGCTCCTGTGCCCTCCCTGCAGCCGTCAGGGCCCGTCCCCCAACTCCCCTTTCCGCTCA
hinv|HIT000049834	CTGAAAACCTTTTACAAAAAGTTTTGCAGAAAGAAAGGGTCCTAATAGCAAAGGAAGTTC
hinv|HIT000006654	GGGTTCAACCCAAACAGAAGTTAACAGGAGAACTTAAATTATGTAGCGCATGATTTTTAA
hinv|HIT000285754	CAGCACTTATCTTTTGAGTTTGTACTGTGGTCCATGTACTTACTAATATGTTGCTTTGTA
hinv|HIT000221890	TAGTTGTAGAAATACAGGCAGGTAGAGGCCTGGCATTGCTCGCTAGCTACAGGGCCCAGG
hinv|HIT000278161	TCTCTTTAGTTCTCATCACACTAGGGCTCTCAGTCACAGAGAAGGCACTTAAATGGGAAG
hinv|HIT000014593	AAGAACAACTGCATTTTAACAGAACCCCAAAATACGTATGTCACTACCCCACTGAAGGCC
hinv|HIT000048168	CTGGTTATGAGACAAACAAAAAGCCTGGATCACAGAATTAAGTTAATTCAACAGGTGTTT
hinv|HIT000094559	ACAGATTTCCGCACAGCCCCCTATGAGTTAAGATCAGGAATGATCTCCTATTAGCATCAA
hinv|HIT000045717	CTATGTAATGTCTCACAAACTGTAACTTGAATAAAGGCAAGTTACTAGACCTTAGTACCA
hinv|HIT000046942	AGAATGAGGTTAAAAGTCAAAAAGGCCTTTACACACTCCTGTCACTTCGCAAATAAAAAA
hinv|HIT000066868	TTTGCAGCTGATACATTCCTCAATGGCAAAACCTTTACCTCCACCTCGGTTTTTATTCTC
hinv|HIT000092818	CTTGGGGGAGGGGAGAAAACTATAACTCTTGGAAATTTGATAGAATTGTCAAAAGAATAT
hinv|HIT000090651	TAAAGCTAGCAGCCTCCTTAAGCAGCAATGCTATGACATATGAGAAGTCCCTTAGCAGCA
hinv|HIT000287140	CAGATCCTGCTGGGAACAATGAATCATGACTGAAATTATAGTTACTTAAATCAGGAGAAA
ref|NM_000743|ens|ENST00000326828|ens|ENST00000326858|gb|U62432	CAGGAGGAGGCTGCTTCCTAGTAAGAACGTACTTTCTGTTATCAAGCTACCAGCTTTGTT
hinv|HIT000324268	TTGTGCTAACAATAAGAAGTACACGGGTTTATTTCTGTGGCCTGAGAAGGAAGGGACCTC
hinv|HIT000332398	AGAATTCATCTCAGGATGAAGCTGCAAGGGCAAAGGAGAAGTACTTGTGACACAAGCAAA
hinv|HIT000338645	AAAGGGAGCTAAACAAGGAGGGACCTACTGGGCCCATTTTCCCATGTCGCTGTGGGTCAG
hinv|HIT000078377	ACCAGGTAAAAGAGATTGATTCCCCCTTCCTCTCCATCCAACATCAGAAGAATTATAGTG
hinv|HIT000049140	CTAGTCTAGGTCTGTTGATCCACTGGTTTAGGTCTATAGATCAGTCTACTACTATTATTC
hinv|HIT000046747	AGTGGTACAATAATCACATCTTTTCTTAGGTTCCCTTATTCTAACCCCCATGTAGACTAT
hinv|HIT000086855	ATTTTCCTTTCTGTCACCCCCGCTTGGTTTTGGATTCCATGACAGCTGGACCCGGCTTCT
hinv|HIT000048829	CTCGGCACCACAGAGTGGTGTCCTTTGAATGTTTGTTTATCATTCAAATATAATAACACC
hinv|HIT000015542	ATTTTAGCCCTTTGTTTTGCAGTGGAAAACACTGAAGTTGTGGCATATGAAAAAGGTGCT
hinv|HIT000251316	GCATGCAGCATTTTGGAAGGAAAATTGAAGACGTGTTCAAGAAAACATGAACAGAAGCAA
hinv|HIT000342572	GACCAGACTGGCGGCTTGAAGAAAGCTATTTTCTCGTACCAAATACATTCCATTTCCTAA
hinv|HIT000080803	CAGTGGGAAATGGGACTAGAGAAAAAGTGGGCCAGAATACATAGGACCTTGTGTGATAAG
ref|NM_015187|gb|CR749817|ens|ENST00000264868|gb|AB018289	CTGCTAAGGTAGTGAATAAATCAGTAATGCAATATTGTGGGTCCAAACTACTCTTTGCAC
ref|NM_014631|gb|AL833070|ens|ENST00000355946|ens|ENST00000369774	ACTTTCCAGGTGTCCTTTATCACTTTGACGGGACTCTTTGGTCTGCAGAAAATGCTCTGT
hinv|HIT000066555	ATGATTTAGGAGACTGTGCACCATTCATATGCAAGTGGATGCACAATTCCTGAGGCAGTG
hinv|HIT000069556	GTCACTATAACTTCATTTTTCCAACAAGGGAAGGGACTTATGCGGTAGATCTCGAGAATT
hinv|HIT000066104	CTTTGCGTACCATCAGGATTTCCTAGACTTTGATGATATTTTCCATTTCTCAGGAATTTT
hinv|HIT000192505	TACAAATGGGCTTTCAACCAAGATTCCAAAGTATGTGAATGAATCAAACACTAGTAAAGC
hinv|HIT000008483	CTGGAAATGAGTGAGACAGCACCTTGTGGGTTTTTTAGTAATAAAAAGCTCTTTTCAACC
hinv|HIT000332669	ATCAAATGACCCCACAGGTGAGGGATTTGCCTGAGGTGGGAAAAGAGGGAAGATAAAATT
hinv|HIT000302982	ATTTATGGAGATAAGCCCGTGGGCAGCCTTTCCAGAGGCTGGGGAGGAAAAGAGGAGACC
hinv|HIT000094934	CTTTCATGTTTGTTATTGTACCACAAAGATAGTGTCATTGTTGGGTTAAAATGTTGGCTG
hinv|HIT000298687	TTTTTCAGAGACATGAAACATTCCAGGTTCCTGGGAGCCATTAAGGAGAGTCTACACACA
hinv|HIT000097058	CCTTCACAATGTACAAAATAAATTCATTGCTTTAGTTGAAAATCAGAAGGCACCTGGGAA
hinv|HIT000091049	TAAAAAATGCTCCAGCCTCACTGGACATCTCCTGAAGTTGAGACCACAGCTCTTAAGATC
hinv|HIT000382970	TTTGACCAAAGAACCACTTAATGAGAGAGAGGAGGGTTGTGCCTTCTTACCACGAATGTC
hinv|HIT000018514	TTTGCAGTCTCTGAGTTGTGGTACTTTCTGGCTGCTACAACTTTGGCTGATGAATAGGTA
hinv|HIT000382959	GTCGAGATATTGTTTAGCAGATGGAGTGTTTTCTGTTGAACACTAAGTACTGCCACAAGT
ref|NM_053275|ref|NM_001002|ens|ENST00000228306|gb|DQ891813	GGGGCACCATTGAAATCCTGAGTGATGTGCAGCTGATCAAGACTGGAGACAAAGTGGGAG
hinv|HIT000097456	TGCTGCGTCATGTGAAAGCCTTCCCCACTATCATGGCCTGCCCTGGATTCTCATGGAATT
hinv|HIT000383077_02	TGTAATTCCAATAGATCCTTCTGACCCTCCACTGTGGACTCAATAGCAGGGAGATGAAGA
hinv|HIT000014391	GGGATGATATGATGCCTCTGGAGTAAATTAAAGGAATTGCTTCACCCTCCACTGAACAAT
hinv|HIT000327953_03	CTACTTAGCTAATTTTATGCTAGGCTTTAGGTCAAGAAGGAGAGAGAGAGCTGACATGCT
hinv|HIT000023193	CCAATTTTCCCCAGTGGTGATAGATTGTTATACACTCTTGCCTAGTTTTTATTCTGTTAT
hinv|HIT000049975	GACGACAACTGCCATAACAACTACTGCAACAGCAAACACTTGGTCAGCATTTATCACCTG
hinv|HIT000244241	TGACTATCACCTTGTCCGCCTTCTAGGTGTGAAAGTCCAAATACAGTCTCTTAATGGTGA
hinv|HIT000101293	CCGCTCGCGTCGCATTTGGCCGCCTCCCTACCGCTCCAAGCCCAGCCCTCAGCCATGGCA
hinv|HIT000012132	GCAGTATTTGCTCTAGGGTTTTACTGTTCATTGTGTCAAGACTCACAGATTTTAGATATT
hinv|HIT000048319	TTTTAAGGCACACACTTCAGCAGTGGCTGTGAAGGAACCCTGATGTGTATCTAAACTGTC
hinv|HIT000016922	GCCATGCCTGTGTGCGCACTGCTGTTTCTCATTGTTAATATTTTAACTGTTATTAAAAAA
hinv|HIT000005471	CAAAACAGTTCATGCACACCTGGGAAGATGGAGAGAGAACTATGAAATAAGAATGCACAG
ref|NM_012202|ens|ENST00000294117|gb|AF493871|gb|DQ891890	GGGCAAGCACGCAAGATGGTGGAACAGCTTAAGATTGAAGCCAGCTTGTGTCGGATAAAG
hinv|HIT000194791	CCCCAAAGTGACCCATTGCCTGGAGAAAGAGAAGAAAATATTTTTTAAAAAGCTAGTTTA
hinv|HIT000024051	GGATTGTGAAGCATCTGTTTCTGCTTGATGTAGCTACTCAATTTTGTATTCTTGACTAAT
hinv|HIT000100427	GGAGGTTTTTGATGATAAAGCAAAGATTTGATTAGCTATGGACAAGATTGGAGGAAATAC
hinv|HIT000030583	AGTCGATCGACACCGTTTTACTTTTTGTGGGGAGGGGAAGCAGTATCAAAATTTCTTCGG
hinv|HIT000244579	CAAGCACAAGTATAGATCTAATGCAAACTGGGCTCAGATTAGCAGATCCATGCCAAAAAA
hinv|HIT000005282	AGGAACATCTTTCAGGAACATCAGGTAAAACAGACTTAGGGCCCAAGTCAAAGGAGCTAA
hinv|HIT000322201	CAGGTGAATCTGAGAGGGAAGACCCTCCAGTGCTGTCGTTGTAGCCTGGCTGAGGGTGGG
hinv|HIT000020391	TAGGTTGATTCATGTGATATTGCTGTTAATGGGCCACTTTGGGGCTTATTGGCAATTCCT
hinv|HIT000098999	ACGTATATAGGTATGGAGAATAATGCAATTTAGGGTGGTCAAAGAAGGCCACTGTATGAT
ref|NM_007242|ref|NM_001014451|ref|NM_001014449|ens|ENST00000288071	AAACGTTATCAAACTGAAGCGTGAGGAAGAGACCCTGGACACCATCAAGCAGTACTATGT
hinv|HIT000282808	GATTGTGTACAGTAGATTATTTATTTTGTTATTTTGGAATAAAATTTATTTTATGGCTTA
hinv|HIT000004922	CCTTGTTTTCCTTGAAAAGAGAAAGCCAAGACAAAAGTAAGGCAGTGAATAAAGTCAATA
hinv|HIT000045953	CCAGTGGTCCCAGTGTTGCTTATTGTAAAATTTACTATCTTCACTTAACCACAATAAAAG
ref|NM_002610|gb|DQ234350|ens|ENST00000282077|gb|DQ891300	GCTCTGTCAACAGACTCAATAGAAAGACTCCCAGTGTATAACAAAGCTGCCTGGAAGCAT
hinv|HIT000088897	CACTGGTACGAAAAGTAGCTTGTTCTAGTTCATATATCATTTGCACTTTGCTTAACTTGT
hinv|HIT000063609	GCACACCCTCCAGAGACAACAGGTAAAACAGGGCCACATAGATGCTGATGGAGCCTTCCC
hinv|HIT000044524	TCTCCGAAAGCGGCTTTAATGAGAAGCCAGAGGAATTTTAGGGGAGAAGTTCAAACCTGA
hinv|HIT000101257	TTATCCCAGTTGATTGTGCAGAATACACTGCCTGTCGCTTGTCTTCTATTCACCATGGCT
ref|NM_015980|ens|ENST00000303177|gb|AK098398|gb|AF133422	GAGAATTGGTTATTTGAGATGTGGTACTGCTTCCTCACAAGTCTCCCACAGGCCATGTAA
ref|NM_004241|ref|NM_032776|gb|BC108649|gb|AK027280	ACTAAATATGAAAAGACTTCGAACTGACAATGTTTCAGACTTTTCTGAGAGCAGTGACTC
hinv|HIT000014574	ATAACTAACAAGCCATAAACAATGCAGAATGAGAGAGAAGGAATGGTGGTGCCCAGAGTG
hinv|HIT000098126	AGCTGACGTAAGAATTATAGCCTGTCTCTCATGAGAAGATAGCTTTTCCTTTAAAGTTTT
hinv|HIT000003281	AGATGCCAGCATGTGTGTCAGCCAGGGAAGCAGACCAGGAGGAGATATTAAGATTTAAAA
hinv|HIT000049535	CTGGGAAGTAGTGGCTGCAGAAATCCATCCTGAAACGAAGGACTTAAACCTTGTATTTAA
hinv|HIT000101237	AGTTTCAGGCTCGTGCTAAGCTAGCGCCGTCGTCGTCTCCCTTCAGTCGCCATCATGATT
hinv|HIT000028178	CACTGATAGACGTTATTTTAGCTTTTAAGGCCTGTCACATTGTTTATTCAGAGGAATTGT
hinv|HIT000101276	GCCCAGGGATCCTCCAGCTCCTTTCGCCCGCGCCCTCCGTTCGCTCCGGACACCATGGAC
ref|NM_003629|ens|ENST00000262741|ens|ENST00000372006|ens|ENST00000354242	AAAGACTAGAATTTGTGAGTTTTAGCAAACGCTAAATTGATCACTGTAACTAACCCCTTC
hinv|HIT000077987	CCTTTTGTATATGATGTCACTGTGACCTCTTTGAAATATAGTGATGGCTTTTACCTACTT
ref|NM_015905|ref|NM_003852|gb|AK127592|ens|ENST00000343526	CAGGAGGCCAAACGGTGCAACAGAAGGGTAGGTTAGATGCTATTAAGAAGGCACTTAATA
hinv|HIT000090280	TCTGAGGAAGGAAAATAATAAAAGATTAAACAAGAAAAATAAAAATAATCAAAATAAAAG
hinv|HIT000269890	CGATCATGCTGGAAGAAATGAGAGGTGGTCTCATTCCCTGAATCTCAAACTCTCATCTCA
ref|NM_006009|ens|ENST00000301071|gb|DQ890579|gb|AK091494	ACCTGAATAGGTTAATAGGTCAAATTGTGTCCTCCATCACTGCTTCCCTGAGATTTGATG
ref|NM_000194|ens|ENST00000370796|ens|ENST00000298556|gb|M31642	AAAGTAAGAAGCAGTCAATTTTCACATCAAAGACAGCATCTAAGAAGTTTTGTTCTGTCC
hinv|HIT000246859	TGAAGATCAAATAGAAGGTCCTTGTGCATGAAGCTCAGCGGAAAAAAGCTCGGATGTAGG
hinv|HIT000046393	CCCACTTTGAACAAACAGATGTGAAGACCTTTTCAGAACAATCTGGGAAACGTGAATTTA
hinv|HIT000048965	CTCTATATGCTGCATGTGGTACTTTCTGAGCTTCACTGTTTCACTTTTCTGACTGGTCAC
hinv|HIT000018369	GAAGGTCACTTTTCTGCATGTTTCTACATTATTTTCAAAACTGCCATTCATCTGCGTTTT
ref|NM_006818|ens|ENST00000368921|gb|AK056089|gb|AK057755	AATCTTCTGAACGGCATAAGTCCTATTTTAGCCTTACCTCCTGCATTTGCAATACGTAAT
hinv|HIT000093301	CTTCTCCTCACTCCTCAATAAAAGAAAACCAGCATTAATTAGAGGAAAAATGTTAACAGG
hinv|HIT000021134	CCACAAAGCACTGGGCCAAATGCATTGTTTCCATGTTTGCAAGGATTTACCATAGAAATA
hinv|HIT000331808	TTATATCCTGCTTGCTTTTCTCACCAGCACACTTCTCTTCTAAAGGGAAGCCAGGGAAAC
hinv|HIT000332683	GTGGCGGGTGGGAAGCAGTGCCAAGGACAATTCCTGCTCTCCCAACATAGGCTTTTGAGA
hinv|HIT000278980	TACTCTCTTACCTGTGCAAAATGAAGACAGGTCACTATCCATCCCTGAAGAGAAACTGGG
hinv|HIT000007840	GAAGGATAGGTGTTACTGTAGTGCCATTTTGATCAAGTGGGAAAAATAAGGTACAAAAAT
hinv|HIT000013161	GAACTGTGTATGGGAATGGATTCTAAAGTGTTAGACTAAGGAGGATGAAATACTAGGTTA
hinv|HIT000089474	TGTGTTACAAAGTGACTGCAGGACCAAAAATGAGTAGCAAATTCATGAACCTCTTAGATT
hinv|HIT000049960	GAGAGAGAAAACAGAGACATACAATCCTTAAGCCACACAAGTCTATCAGTCCCATGTCAT
hinv|HIT000092334	GAGGGGAGAGGAGAGAAAGGAAAGGAGGGATATTCTCACTCTCTTACATATATATGAAAA
hinv|HIT000022711	GCATGAGAATTAAAAACAAAGATGGCTGGTGAGGACAGGAGTGGTCAGAGAAAACTCACT
hinv|HIT000066927	CTTCTGGATTTCAAATGTTGCTGTGCTCACAGAAACCTGATGGTTTACACACCAAGCAAT
hinv|HIT000012874	TTCTACATGCCTTACCCAGGGTATCTCCCATCATGGCTGGTTACTGTGCTAAAATTATAA
hinv|HIT000094309	CAAAGGCTTACTTGAGTTTTAATGCTTTCGGGACTTCAAATGCTTTTCTATCTTCCTAAT
hinv|HIT000045445	CTGACAATTTTTGGAGCTGATTGATGAGTATATGGGAGTTCTTTATACTACTCTCTTTAC
ref|NM_152538|ref|NM_001015887|gb|AK122611|gb|AB071618	TCTTCTCAGATTTGTTTCCTAGATTACTTATGATACTCATCCCATGTCTCAATAAGAGTG
hinv|HIT000014062	GCACATGGTTTTCACATGGTGAATAATGAAAAAGTACTTCCTAAATGAATAAGTGCACAC
hinv|HIT000073818	ACAAATGGGTTGGCATTCATCTAGTGGGACTGCAACTCCAGTGAGGTTACTCAAAACATA
hinv|HIT000191910	TTTGTGGTCTCAGCAGAGTCGGTAGTTTTCTTCATGTTGGTCTTCATGTAATACTTGTAT
hinv|HIT000003836	TATTGCCAGTCAGGCTTACAGAGCCATCTCGAGTTCATTAATGTACCTGCAGCATTGGTA
hinv|HIT000023419	CCTTTTTATTTGTCACAGCTGAGTTGTCATACATTCCCTCGAATAAATGTTCCCATCTGG
hinv|HIT000046206	GTTACCTTGTTGAACTCTAGGTCCTTTTAAACTCTCAACTCTTAGATTGTCAAAACTTCA
hinv|HIT000382977	AACGGTTTGAGGCCTTGCCCTGCTCCATCCAGAGCAAGGTTATAGAAATTTCAGACAATG
hinv|HIT000049977	GAAAAGAATTTGTAGAGATGGTTTCTTTGCAGAGAGCGACACTGAGTCCCACTCCTTCTG
hinv|HIT000023686	TTACAGATGAGGGAGCAACACTTGATGGCCTTCTCGTCCCGAGGCACCAGCCAGCCCGAC
hinv|HIT000276698	ATCTACTTGTTAGATTGTATTAATGAGTGTTTCTGGTTTGGGCATGGGAAGTGATGGGGG
hinv|HIT000093279	AGATTTCATCTTTCAGGGTAATGAGATGTAGCATCAGTAATTGAGAGTGCAGGCTTGAAG
hinv|HIT000097339	CTGTACAATTGCTCTGTACAACTCGATAAAATAATCCATGCTAACAAAAGTCTAGAATGG
hinv|HIT000089957	CAGTTTTTCTAGCCAAGTGTTTGGGGCTTTAATAAAACTTGTTTCTTTTTCCTCTCCTGG
hinv|HIT000262454	ATAGCCAACTCTTTGTGGATAGTCAAGACTCATCTTTTACATTTTATTCTGCAGAAAGCC
hinv|HIT000012024	GAAAATCTGAAGATTTGGAAGTTTCGGAGTTTGCTGTCTGGACTCACCCAGGACAGTTCA
hinv|HIT000070300	CTGGACTTCATTTTTCATGAATGAAGTGATTCAAAAAATACAGCTGGGTCTAAGCATGAA
hinv|HIT000087807	ACCATTGTGAAGCAGATGAAGATCATCCATGAAGATGGCTTCTCCGGAGAAGACGTGAAA
hinv|HIT000095598	GGCTAGGTGACTTCAGCCCATCAAAGACAAAGATGAAATAAAATAATCTGAATGATCAAA
hinv|HIT000383096_02	GATGATGACCCCAGGTAACTCTGAGTGTGTCGCTGATGCCATCACCGCAGCGCTCTGACC
hinv|HIT000248173	CACATGGCTATTGATCTCTACTGCGGTTTGGCTTGTCTGTGGGGAATACATGAGCCCCGA
ref|NM_004181|ens|ENST00000284440|ens|ENST00000381764|ens|ENST00000381762	TCTAACGCTTTAAATGGCTACTTTGGTTTCTGTCTGTAAGTTAAGACCTTGGATGTGGTT
hinv|HIT000279054	CTCCTCCCACCAAATCGAACAGACACAGCTTCCTGTAGCCGCTAGGTGAGAATGGATCAG
hinv|HIT000250396	TTTCACAAATAAACTCCTACTAAGGGAAAATGCTATTTAAGTAGTTAAATCTAATTAGAA
hinv|HIT000096387	CTTGGAGTAGTAGTTGCAAAGGCTTACAGCAGGGGTAGGATTGTTTTTAAAGGAAGAGGA
hinv|HIT000066087	GCCCTTTAAGGTAAGAGATATTACCCTTCACAGTAGGTAGCTCTTTTTTAAAAAATCCTA
ref|NM_014618|ens|ENST00000265922|ens|ENST00000373969|gb|AF027734	GGAAATGAAAACGTTCTAGCAACTGTATAAAAGCGTTGGGCATGTTTGTTATTTCTATAC
hinv|HIT000006988	TATCTCTGTCTCCACTAGACTCTGGCTCCCGAACAAAAAGGGGACCTGGAATATTTGAAA
hinv|HIT000101189	CTCTGTGAGCGCAACCTTTCCAAGGGAGTGGTTGTGTGATCGCCATCTTAGGGAATGTTC
hinv|HIT000092540	TTGGCAGTGAAAGAAATGCTATACTTGAGACACTAATCTCTTCCTCAAATTGAAACATCA
hinv|HIT000097740	TCCTTCTCAAAACACAGAGCTTTCTCAAGAGAAAGATAACACCCTCTTTCATCAGAGCGA
hinv|HIT000218401	AGATTATTCGGTGAAAAGTGTTAGGACATCGGCTGGTCTTCCAGCAAACAATGCAAGCTG
ref|NM_005657|gb|AB210025|gb|BX537418|ens|ENST00000382048	CAGCCTCTGTGAAGCAGCACCATTCAAGTGCCCATAACAAAGATATTGCTTTAGGGGTAT
hinv|HIT000020012	CTTCATTGACTAGCTATTTCTCTTCATGTCTTCTACAAACATTCTGAAGTTGGAAATCCT
hinv|HIT000320908	CGCTCCCCAATGACGTAACTGCCCTGCAGCTTCTAGTAGCTTTTCGCAGCGTCTCCGACC
hinv|HIT000382972	TGGTCTGTTGGCTATTCAGTATTCCAGTGCGAATTGCCAATTCAGTTGGAAGAAACATAG
hinv|HIT000012044	TGGCAAGATTAACACTCCAACAGGATGACTTAACTGAAATCACTTAGTTACTAAGTAACA
hinv|HIT000066994	CACACAGAAATTTTCACTACAATATTTGTTATCATGGAACCTTACCTGTGTGAGATGTAG
hinv|HIT000050193	GGTATATCCACATTCAAATGTCACCTAATCATGCTTCCCTTGTCTTCCTCCTTTTTACGT
hinv|HIT000006511	CAGTAGCTGGGGCAATGGATCCATGTAAATGGAGCTACAAATTCAAGTCCCAAGTTTTTT
hinv|HIT000067529	ATTAGATATAAGCAGACAGAGAAATTTCATGTCCGCTGCTTGCTTGATGCTACTAAAAAA
hinv|HIT000017815	ATTATCAAGTCCAGCTGCCAGTTATAAGAAGCTAGTGAGGGTGGGAGAAGCAGGAACAAA
hinv|HIT000298001	TGCCATTCGTGGGACCGAGTTTCAGGCAGCTGGAATAAAGAGAGACATCGGGGGAAAGCC
hinv|HIT000062023	AGTGAAGCAAATTAGGTTCCTGATTACACCGCTGTGGAGCTGAAAGAGAAAGTTCTCCAG
ref|NM_001018|ref|NM_001080831|ens|ENST00000233609|ens|ENST00000260968	GCACCTGCGGGACATGATCATCCTACCCGAGATGGTGGGCAGCATGGTGGGCGTCTACAA
hinv|HIT000093048	CACAGTAAAGACGACTGGTTTCGGTATCAGTTTGTAAACTTTAAGGAAAATGCGAAAAAA
ref|NM_001014809|ref|NM_001313|gb|U17278|ens|ENST00000324989	GGCAAGATCGTCTTTGAAGACGGAAACATCAACGTCAACAAGGGCATGGGCCGCTTCATT
hinv|HIT000012712	CAAAAATAACCAGTTAATTCAGTGGCTTAAAGAAACCAAACCTACCCACAACGCTTGACC
ref|NM_001002033|ref|NM_016185|ref|NM_001002032|ens|ENST00000356033	TTCCTCCATGCTTGTGAACTGCACAACTTGAGCCTGACTGTACATCTCTTGGATTTGTTT
ref|NM_014392|ref|NM_001040101|ens|ENST00000327590|ens|ENST00000382740	ATCCCAGAAGGCTTGGAGAGCTACTACGCGGAGCAAGACTCCAGTGCCCGGGAGAAATTT
hinv|HIT000094320	TGGTGCTGATAATTTTGATATTTTAAGTGTTATGTTAAAATATAATTTATCCCACTGCTG
hinv|HIT000287212	CAACAGTCTGTGATACATGCTGTACTTTTACTGATTAGCAATGCAATGTTACTGTGAATA
hinv|HIT000049655	CAAAACCCCAAAGGCATAAAGAAAAAGATGGACAAGAAGGAAATCCAATGTTTTTCAGTT
hinv|HIT000246146	CTACTTTGTCAGAAACACTGAACAGAGTTTTGTCTTTTCTAATCCTTGTTAGACTACTGA
ref|NM_006086|gb|U47634|gb|BC001678|gb|BC000748	TTGTTTTTTACTGGTTTGTGTTTATATTTTCGGGGATACTTAATAAATCTATTGCTGTCA
hinv|HIT000013757	TGCTAAATCCTCAGGCATGGAACGTGGTTACTGAAACACCCACATTTGAAGTAGCTCAAG
ref|NM_199235|ref|NM_024027|ens|ENST00000236693|ens|ENST00000349077	ACAACCAGGTCTCTCAGCTGACCAGCGAGCTCAAGTTCATCAAGAATGCTGTCGCCGGTG
hinv|HIT000093092	ATTGCTTGCCAGCTTCAAATTCCCACAAATTTATGAATATGAAGCCAGTTTCCAAAAGAA
hinv|HIT000261084	TGTGCAACGGCCCCATCAGCGTTTGTTTCATGAACAAATAAATGTCTAAATTCAGGACCC
hinv|HIT000003557	TTGTTTTGGTGAAATGGTATGAGAGATATGTTGCCCTACACTTAGGCCACTGCATTCCCG
ref|NM_016835|ref|NM_005910|ref|NM_016834|ref|NM_016841	AGTTTGCCATGTTGAGCAGGACTATTTCTGGCACTTGCAAGTCCCATGATTTCTTCGGTA
hinv|HIT000222610	GAGCAGCCTTGGTTTTGGATGCCATGAAAGGTTTATTATATTGCACCTACTTTATATTTT
hinv|HIT000081240	AGTCATGAGACAGTGCAGAAGAAATCTTCATGGGGAGGGAAGAAAACGAGGTGGTTCTTA
hinv|HIT000023686	TTACAGATGAGGGAGCAACACTTGATGGCCTTCTCGTCCCGAGGCACCAGCCAGCCCGAC
hinv|HIT000094947	GTGAATGAGCCATAACAGTGCTATGTTAGAAACTCTAACTAATAAAGTGTTGTGATTCCT
hinv|HIT000014563	GCCATCCTCTTCTCACCACCAAAGTAAACATTATTGGGAATTTTTATCATTCTTCTGTTT
hinv|HIT000061998	AAACGAACACCTATGAACTCTTATCTTTCCAAAGTCTTAGTTCCTGGAGTTCTCTTATTT
hinv|HIT000342036	TTTTAAATTCAAAAGGACAGCTGCTTTCTGCTCACTCAGGTCCACTGAGGCATGCTCCAA
hinv|HIT000328491	CCCTGGGAAGAACAATCAGCTTGGTTTCATGGTACCCTACAATTTTTATTTTTTATAATG
hinv|HIT000099350	GGCTAAGTGGGGGAAAGAAACTTATTTTCTCCTCCATATATTTCTCTGTTGTTTAAGATT
hinv|HIT000042959	CAATTCTGTGCTAGAAATACCTACAGTCGGATAAAACTGTTCCTCTGAAAAAATCCCTCA
hinv|HIT000065461	TTTCCAGGAGCTTTGCAGATAGGGGGAGGGAAATCCGCCTCGATTCTCCAGGAGAAACCC
hinv|HIT000264606	CTGGTGTCTTGTCCTTTGTATATGTGGTAATGTTGATTTTATGACTACCGTAAAAACACA
hinv|HIT000016487	TCCAGCCATGTTTCCCATTTTCATCGCAATCAGCATTTTCCAAAATGTGACACACACTTA
hinv|HIT000255774	CAGTTTCCTGCTTACTGCTTCATTATGGATTATACAGTGAGCATGTTTTTGAACACATTA
hinv|HIT000285363	TTTCCTTCTTGTTTTGTGTGCATGGTGCTTGTGTGAGAAAGTGGACACACAGTAAGTGCG
hinv|HIT000089933	TGTGGAGATATTTCATGGGGACAACCCAGTGACTTCACTTGAAGTAAAGTGGGATTTTCC
hinv|HIT000093919	GAACTGCTTTTTATTGACTAGTAAAAGTTACTGCCTATGCTTTTTACCTTAGGCTTACAG
hinv|HIT000071223	TGATACCAATGAAGTTAAATGATGCAATGAAGATTGGGTGGATCACAAGGTCAGGAGTTT
hinv|HIT000093149	TCTGGTGCATTTTAGCTTACCAAACAGCACATGCTGCTTTGTACTTGTGTTGTTTTATGT
hinv|HIT000043542	AATTGCTGGTCTTCCTGGTATGAACAAAGATGTTTGCTTGTTAATAAATTCCTACCACAT
hinv|HIT000218356	GTTACTCGTAGTCAGGCGGCGGCGCAGGCGGCGGCGGCGGCATAGCGCACAGCGCGCCTT
hinv|HIT000383027_02	GTTACCCGTAGATGTAGTGAGGGTAACAATACTTACTCTCGTTGGTGATAAGGAACAGCT
hinv|HIT000027004	GGAACTGAGCAGAGCTCATGGAAAAACTGTTCCTGTTTATTGAAATAAAAATTCCAGAAT
hinv|HIT000096674	GTTCTTAAATACCCAGCATTTAGGCTTTTCAGTAGGATGTGTTTAACATTGGACCAAAAA
ref|NM_002522|ens|ENST00000306773|gb|AK127335|gb|AK124701	GGGCTTAGATCCCACTTGAGTCGTAAGCCTTCTTGCTTTTGATAACACAGTATTATTTCT
hinv|HIT000059059	TAACGACACTCACAGGTATTTCTATGTCTGCTATTTGCACGAATGGAGTAGTAAGAGGAG
hinv|HIT000020291	GTCGCCTCTCTTTGGATTAGCTTCTAAAACTTAATGAAATAGAAAGTAAGTGTCTTTTCC
hinv|HIT000094990	TTAGGATTAGTTCTATTCAAATGCATGGATTACTTTGCTGTGTAATTCCAAGACTCCATG
hinv|HIT000045773	TTTGATCACACTTAGACTGGAAAGCTGTCCCTTATTTCTCATCTGAAAGGCAGAGGCCCA
hinv|HIT000092521	TAGCCATATTGAGGATACTGGTTACACCTGACGAAACATCTCCATGAAAGTTAAGCATAC
ref|NM_006884|ref|NM_003030|gb|BC008829|gb|AJ002367	CTCGAGAGACTGGGGGGAGTTACCAACTTAAATGTGTGTTTTAAAAAATGCGCTAAGAAG
hinv|HIT000011679	AAGGAATCTTTTGGGAAATAACTTGGCTCTCTCAGGCAGCTCGACTTCCCCATTTCTTTC
ref|NM_024068|ens|ENST00000267023|ens|ENST00000341463|gb|BC001079	CTGCCACCAACCACATCCCAAAGTGTCCCCTGGAGAGCAAGATAGCCTTCCACTGATTGG
hinv|HIT000095133	ACCGCCTGCTATGGACTGAATTGTCTCTCTAACCCCCAGTGTGGTGGTATTTGGAGAAAG
hinv|HIT000014016	ACTGAAGTGAATCCCATGAACATTCTCAACTGTTTCCAAAATGTTGCCAATATTCTTCTG
hinv|HIT000091776	GAGTTGGGCTGTATTTTTCAAAGGTGGGGAGAGTGGAGCACACACCTTGAGGAGGAAAGC
hinv|HIT000050110	TCCCAACTTGAGATAACTATGAGAGTGTGTTCTCATAGGTGACAATGTCATTTAACAACA
hinv|HIT000007355	GGGGGCATGATCTTAATATAAAATACTAGATGGAAGACTGGAAATACAGATCAGACTATT
hinv|HIT000066860	GTGTCCATATTGTACCATGTACCCCAAATTTAGGACAAACAATGTCTGTGATTTAAAAGT
hinv|HIT000288265	ATGCAAAAAGGATTACAGGGATCAATAGTCCTTGGTAATGAAGGACAGCAGCTGCAGGCA
ref|NM_033445|ens|ENST00000320438|ens|ENST00000366695|gb|BC001193	GGCGCGCGACAACAAGAAGACGCGCATCATCCCGCGCCACCTGCAGCTGGCCATCCGCAA
hinv|HIT000332663	ATTTTGAAGTCTTTGTGAAGCTTCTCTGTCCATAAGGGCAGTTCACGCTGTGACTGCTGA
hinv|HIT000300271	CCCATTTGGAAGTTAGTTAGGGTTTGTTTTGTTTTCTTTTTAATGTGGACTTCCCCTTTA
hinv|HIT000097018	ATGTGTGACTACAACCTCTGAATAAACACAGGCGCAGACTCTCAGGCTAAATATAGCCTG
hinv|HIT000005100	AAATGGGAGCTGTAAAGTGCTTTGACCTCTTTTTCAAACCAGATCAGCTCCTGCGTTGCT
hinv|HIT000071389	AGAACAGCTACCTTGCACCTACTTTGGATACTATTAGATGGGTACATCAGCTGCAAATGG
ref|NM_152330|ref|NM_001042481|gb|BC020521|ens|ENST00000356218	TTGCAGATATTGGAATGTATGGAAGTATCTCAGTCTCTGCATAAGAGGATTAAAGTATGA
hinv|HIT000070839	TCGCGATCTCCCAGTGAGCCATCACGATGCCCTTTTCAAATAAATGTTAATGTTGTCACC
hinv|HIT000070259	TTCAATACTGCCTTTGATACGCTAATAGTCCTATGAGGACTTCGACTATCAGCTAAAAAA
hinv|HIT000244229	GGCCTGGCAGCTGACAACGTGCTCCTGTCCAGCGATGGGAGCCACGCAGCCCTCTGTGAC
hinv|HIT000071940	GTCCACGGGACACCCAAAGGCAACATGACGGAACCTTGCCAAAAGAAATGGTCAATGCAT
hinv|HIT000250730	TTTGGCCAGGATTGCTACAGTTGTGATTGGAGGAGTTGTGGCCATGGCGGCTGTGCCCAT
ref|NM_000138|ens|ENST00000380964|ens|ENST00000316623|gb|AB208840	AATGTATACACCAAGTGGTAATGAAATTTCTGTGACTGGCCCACACGTGCATAGAGGTCT
hinv|HIT000017869	TGCCTGCAGGAGACAAGGTCAGAGATGTTGCTAATAATGGAGAATAAAGGATGCATTCTC
hinv|HIT000010151	TATATACAGCTTTCACCCCTCTCTCACTTTCTGTTTCCTCAGCCTTTGGAAAGCATGTAT
hinv|HIT000021763_02	GTAGCAAAAGCTGTATGCAATCTAAATCAAGCTTTCAATCATGAGAAATCACATTCCTTC
ref|NM_006432|ens|ENST00000238633|gb|AK222474|gb|X67698	TTCTCAGTGGTTGTCTCATGTCTCTTTTTCTGTCTTAGGTGGTTTCATTAAATGCAGCAC
hinv|HIT000091260	GAAGGGGATAGATTTGAGCAGGGAATTCAGTCTGCCAATTACCAAAACTGAAAACAGGTC
hinv|HIT000047540	TCATTTCATCCTTTCCAACTTAATAAGGACCGCGGCTTATTAGCTGTTCCTGTCCAGCTC
hinv|HIT000294473	AGAAATCTTGACTGAAAAACAAACAGGGCCATGGTGCTTTCAGGTGTTGGAACTCTTTGA
hinv|HIT000019003	CTCTGACTTCAGAGGCCATGCATTTAAATATTAGGCATGCTTCTACAATATGCCTTTGGC
hinv|HIT000097351	CTCATTTAACAAGCCAATGATGAAGACACTTAATAAGCATCATGATTAAGAGGGGTTTAG
ref|NM_001080414|ens|ENST00000389856|ens|ENST00000389857|ref|XM_941642	CAGTGTGAGAGGAAAGAGGAGTTCATTGAAAGAATCAAACAGCTGGACATTGAGACCCAG
hinv|HIT000306864	GATACCGTTCAGAGAAGGAAAAGACAAACCACTAACTGAGAGAAGATATTTGCCATCATC
hinv|HIT000101278	GGACTTCTTTTGGTTTTCTTTCTCTTTGGGGCACCTCTGGACTCACTCCCCAGCATGAAG
hinv|HIT000016989	ACTTGTGTATTTGTTTCCAGACTAGAAATATAGCCAAGGGAGTCTATGCAGTGTATTTAT
hinv|HIT000006770	TATAGATGAAGCAAGGATGATACAGATTCTTTTTTCTGGATGAAGCCTGGCTTGAAAAAA
hinv|HIT000067042	CCACCCAGAGTTAGACATTGTTTTTGTAGAAAACAGGCATTTATTATGTCTAGGGTTTTG
hinv|HIT000011614	AAGGAAAATCGTAAGTGGCTGTCACCCGTGAAGAGAGATACTAACCACTGTACTAGAGCA
hinv|HIT000018580	TAGAATGGATAAGAGCTTCGGCTCATTGGGCAAATAAACCAAGTTTTAAATCCTGATTCT
hinv|HIT000071433	TAGGGAATCAGTGTAGAGGTAGATCTTCCCCTATTATTTACCTACTTTCCAACTTATAAA
hinv|HIT000093283	GACCCTCCTTGCATCCGAATTTTTTCGTCAAGCTTTGTTAACACTAATGATGATTCTTGA
hinv|HIT000288715	GCCTTAAAAACTTATTTTCATTCTCACCGAATTTCCGGAGTCAAACGGGACTGAATGGGT
hinv|HIT000027464	GCAAGGAAAATGTGTCTATTTCTCTCAATTTGTCTACTGTATGAATTAAACACACCAGAG
hinv|HIT000019330	GCCAGTAAATTAGCAGCTCACTCTCTAGAAATTTTAAATAGTTTATGAACTCTTCCTGCT
hinv|HIT000019800	CCCTATTGCACTTTTGATAATGTTGCCTGTGACAAGTAGTTATTTTTCATTACCACATTC
hinv|HIT000250135	TGCTTATTAATAGTAATCCCATACTTGCTGTAAGCCCTGCAACAACTATCATTATCCATG
hinv|HIT000194578	CAGGGGATGACAAGATCATCTTTGGAAAAGGGACACGACTTCATATTCTCCCCAATATCC
hinv|HIT000022509	GTTCTGTAATTAAGCTGCTGTTCACCAATGTGGAAATAATACAGTGTATTGGAAAACGGT
hinv|HIT000067066	ATAGGATTCTGGGAGAAACTCAGCTATTGAAATCTAATGAATGGAACTGAGAATTTCTTG
hinv|HIT000005466	ATGTGGTGGCAAAAGGTGACGAGGCAGGTGTTTTCCTCCTGCAGCCACACTAGCAGATGG
hinv|HIT000003323	TTGCTCACACACACTGGACCTGATAAAAGTTCCAGCATGATTTATCAAACACCCTGGCTC
hinv|HIT000004377	GGTGAAAGAGTGGTTGTTCACAGGACTTGTATTTTCCAAGATGATTAAAGATGGTAAAAT
hinv|HIT000215713	TGTAATTTTTCTGTCCCTTTGATTTCCACAGGACTCTAAATTGCCCCCTCTGAGGTCAAG
hinv|HIT000057537	CACATAGTTTAAGGTTTTAGGTGACATTCGGCTTTTACTACAAAAGGGAAGGATTCCCCC
hinv|HIT000322953	TAGCACGTGTGCCGGACACTATTTAAGGGCCCGCCTCTCCTGGCTCACAGCTGCTTGCTG
hinv|HIT000383124	CTGAGAAATAATTGATGAAATCTCAAGAAAATTCCTCTAGATAGTCAAGTTCTGATCCAG
hinv|HIT000306690	GTGCTGGTAGTGTCTTGTTGAGTGTGAATTCTCTCTCATACAAAAGTTATAAATATTCTC
hinv|HIT000047803	TTTTCCCAGGTGGAAAAGAATTCCATGTGGGAATTTGCATTCAAGCCTGGTTGTCCCTTG
hinv|HIT000004419	TAATTCCCCACATGAAAATACCTACATGTTGGTGGAAAAGTGTAATGTTCAAGAACTTGG
hinv|HIT000018910	GCTCTTGCAAGTGATGATAATAGTGATGCTTATAATAATGAGGATTAGCTGCACTCATCA
hinv|HIT000007216	GTTTTGTCCTTTTTACTGGCAAGGGATTTAAGCCTTTGGATTAAGAGAAACTCAAAAGAT
hinv|HIT000274104	TTGCAGTCGAAATAGAATGGCATAGTTCTGCATTCCCAGCCTTTGCTGTGCATTCTCATC
ref|NM_021009|gb|AK092983|gb|BC014880|ens|ENST00000339647	GGGGGGTGTCTAAGTTTCCCCTTTTAAGGTTTCAACAAATTTCATTGCACTTTCCTTTCA
hinv|HIT000012998	ATTAGTTTTTCTTCTGCTACCTATCCAGACACTCAGACTAGGAACTCGGTGCCGTTTGCT
hinv|HIT000022680	TCTACAAAAGTAATTCAAAAGACCAAATCTAGGAATTGTTGGTGTTCAAGAGGGAGCTGA
hinv|HIT000250188	GTCATGACATGGCATCATATTAAGCAGAGCACAACTCAAAATTGTATCAGTGTTGTATAA
hinv|HIT000015357	CTCGCAAACACCAGCATGGCCTTGAAAAATCATTCTTACTGAAATGATTAAAAAGTAACA
hinv|HIT000070775	GAAATAATGGCCATAGCACTGAGTATTCTCATTTGTTTGGCTGCATAATCAAGCAAAAAA
hinv|HIT000064701	TAAAAGATATTTAGGAGGCTTGATGTACACGATTCGGTGACTACTGGATGCGGTGGTGGT
hinv|HIT000019206	GACCTAGTCATCTGTATGTTAGATTCACAGAGGAATTAAAGAGATAAACATGCATGTGCT
hinv|HIT000063958	GGCCAAGAGCTAATGAGAATTCCCCCCAAAATGGAAAATTGAATATAAATGAGAAAGTTT
hinv|HIT000096438	AATAGGCCAGATTCCTCTTTCCTATTCTTTGGTTAATTTCTTTGGTGTATTCACAAGCTT
ref|NM_021136|ref|NM_206857|ref|NM_206852|gb|BC111694	TACCTGTAGTGTATGTTAAGCACCAGGCACAGATTGACCAATATCTGGGACTTGTGAGGA
ref|NM_002375|ref|NM_030884|gb|M64571|gb|AB209377	TTCTAATAACCTAAAAACTGGCAAAATAGTTCTGCAGGTTGAAGCCATGTCTACATGAAA
ref|NM_022080|gb|AK124876|gb|BC047426|ens|ENST00000377026	AAGGAGATGGAGACCTAAAATGAAATGTTTTTGTCTTTGTGGCATGCAGCTAACTCCTCT
hinv|HIT000383040	TGGGGTGGACCTCTTTCTTAATGTCCAATGTCCTTTGTCTTAAGATTTGGTGCAATATCT
hinv|HIT000327945_04	GACACTAGTTTAAACTACTGAAGTTAAAATGTTCTCCTTATTTCAGAGGAGAGAAGGATC
hinv|HIT000383018	TCTGAAGAGGGAGGGTTTTTTCATGTCCTCCTCCTATATGAAATGGCTGAACGGATATTA
hinv|HIT000262522	ACTGCTGTGATATACTGAGCACCTCCTCTAGAGAGAATAAAGGACTGACAAAGCTGTCCT
hinv|HIT000195132	AAAGGGACTAGGCTCATAGTAACTTCGCCTGATAAACAACTTGATGCAGATGTTTCCCCC
hinv|HIT000021428	ACCTTGTCTGGAGCTGGCTTTTTGCTTTATCACAGCAAATGGTGGACTCAGTAAGAGAGT
hinv|HIT000021618	GTAGCATCTTCTAAACCTAGGTAGTGGGTAAGAGTGGGGCCGTTTTAAATTTACGTTTGA
hinv|HIT000257082	CCACTTCTTGGAGTAGAAGCCGACAGAGAGCTGTTTGGAAACTTCTCCTTCACACACCAG
hinv|HIT000094999	ATCCTCATAAGCATCCAGGTAAGATAGGTATTATCGTTTTCATTTCAAACTGGGGCTACT
hinv|HIT000275686	GACAGCAAAAGACTAATGTGACAAAATGAAGTCATTGTAAAGAAGCGATGCAACTTGTCA
ref|NM_001642|gb|L19597|gb|BC000373|ens|ENST00000263574	CGTCACAGGAGTCTTTGTAATGCTTGTACAGTTGATGTCGATGCTCACTGCTTCTGCTTT
hinv|HIT000255566	TGACATGCTGCCTAAGAGAAGCAGGAGTCTGTGACAGCCACCCCAACACGTGACGTCATG
hinv|HIT000004953	ACTCCTGTGCCATATAAACAGTTCCAATACACTAACAAAAACTTCCTAATTTACTTGAGG
hinv|HIT000015762	CATCCATTTTTTGGTTGTTGTTGGATACCAGAAAAGTCTCATACATCCTCCTTACAATTT
hinv|HIT000097986	AGGAAGGGGCAGACGTAGACTTGGAAGGATTCTGTGGCCTGTTCGAGGTTCCGTGCATGA
hinv|HIT000004221	CTACACTCCAACTAAACTGTACAGTAAGTTCTGCAGAAATGGATCTAATATTTCTACCTT
hinv|HIT000054410	GTCTGCATCTTTTACCCATTACACTTTCAAATACTTGTGAAATCATTGGTCGAGATGAAT
hinv|HIT000049979	ACATTGCAGCACATTAGTCTTTGCTTTAAGTGTTACATGTGCCATCCAGCCAGGTGAGAT
hinv|HIT000004972	GCAACTTTTCTTCCTCTTCTGAAGTCCAGGAAACTGGTTATTTTCTCATGCATATTATTT
hinv|HIT000343034	TAAAACATTATTCCTTCCTTGGCCTAAAAACTCATCGCCACCTACATTAAAGCTAATATG
hinv|HIT000045671	CAAATATAACTTTACTGATTGACTTGAATAGAGGCACAAACAGCATCCCTTCAACAACAT
hinv|HIT000095755	ATCAACCCAGCTAATGGCTTCACAGGAAAGAGGGAAGCAAAATCCCAGAGAAGTCTGATT
hinv|HIT000057767	CAAACCTCAACTATACACAGAAGCAGACACCCAAAACTAAATTTCAGATCTAAATACAGT
hinv|HIT000050738	TTCTCTTTTTTCTTAACAACTCTGCGCAAGGTCATTAGTCACGAAGCAGCCGCCTGAAAC
ref|NM_002139|gb|AK096015|ens|ENST00000320676|gb|AY464692	ATACGGAAACAAATAAGAAAGCTCTTGAAGCAGTATTTGGCTAATATGGACGAATAGTGG
hinv|HIT000071422	CTAGGACAGTAAAATTACCAAATATAGAGTATATGAGGGGTTTTGTTGTTATGCTTGCTG
hinv|HIT000067174	CAAGACACTGTTTTATACCATCCTTAGAAGGATGATTTGAAGTATTTGGTAGGTGGTAAA
hinv|HIT000045704	CAATGGAGAAGCAGAAAAGGAGCCAGTGTTTGACTCAAAGGCCCAAGCATAATAAACATG
hinv|HIT000064736	GACACTGCCTCGGGAACCTCACTCTTGCCAACCTGTAATAAATATGAGTGCCAAACTCTG
hinv|HIT000004540	CTTACAGTTGTACAGGAAGGCTTGAGAGCTAATGGGCCCTAAAAGACTAACATCAGCTTG
hinv|HIT000015005	CTTTGATAGCAGCTGTCTTTAACAGGAAGCCTGTTTTGTAGGAAAGACAGTGAGAGTTTT
hinv|HIT000011567	ACACATTACAGGTTTTACTGGTTTTAATAGTACTCTGGAAGGTGGCTTGAGGTGGAGGAG
hinv|HIT000305744	TGCTTCTTTTTCTTAAGGAAAAGGAGTTACATGGAAAATTCTCTCATCCTCCCCCCTCTG
hinv|HIT000008476	AAGGTTGGATACCATTATTTCACAACCCAGAGCTGTGCCAAACCCTGCAATGTCAAAAAA
hinv|HIT000097379	GAAAATTCAACATTATGCTTCTGTGTGTTGCATTGTACTGCTCTGCTGAACATCAAAAAA
hinv|HIT000049576	GCTAAATGGTGTTTTCATTCACTAGATGACCATCCTCCTCTACTTATGTTATTTTACTAC
hinv|HIT000074825	ATACTGTGCGTGGATCGATGATGACTTCCACATATACATTCCTTGGAAAGCTGAACAAAA
ref|NM_020796|gb|AK027654|gb|AB037789|gb|BC032619	TGAACAGAAACTGAAACATTTGTCCACAACTTCCACGGGACGTGGCCAGACTGGGTTTGC
hinv|HIT000292521	CCGCACATCTGTAGTAAAATGCAATGCTACCTTCATTTTTTGTTGGTATGCTAAAGAAAT
hinv|HIT000048842	ATGTGGAATAAGTAGGTGGGGATGAAAACAGTGTCTTGGAGACCAAAAGGCTCAGAGTTG
hinv|HIT000092048	TCAGTGATGTCGCCACGTGTTTTCTGCGTGGAAAAAGTGAAAGATCATCCAGTCATTTTT
hinv|HIT000005267	GCCACTGCACTCTAACCAATGGGTTCATACTTGTTTTAGCTTCATTTAAACATTTAAGCA
ref|NM_017943|ens|ENST00000313833|gb|BC109120|gb|BC109121	GGGATATTGATGGGAGAGCTACTAAGAGAAGGACACAATCAGGGGATCTTAAAAAAGCCA
hinv|HIT000218988	AATATTAACTTTTGGGGTCCCAAGGTTTTTTCCCCTCTTTTCACCCAAAGGGAATCCCCC
hinv|HIT000081732	CTATCCAATAACACAGAAGTTTAAATTTTTCCTCATTCACAGCACTAGCTCAGCGCTTCA
hinv|HIT000251821	CCACTGAATGTTCCTGTTGTGCTGATGAACAAAGGAGTTCATCACAGGCCAGAAACTAAG
hinv|HIT000071253	GCCCCAAATTTTGTCAGTCATCTTGGAATATTGAAGGAAGCTACTTAGAGAGATAAAAGT
hinv|HIT000244196	TGTACCTTCAGGAGCTAGACATGAGTGATTTTGAGGAACAGTTCAAGACCAAGTCCCAAG
hinv|HIT000005438	TAGAGACACAGTATATACAATAACCAGTGGGAAAAGTACTCGCCAGCTCCCTTGACTGCT
hinv|HIT000007155	CAGTCTTTCTTGCTGTAAGAACTCTTATAATGGAGCCTAGTCCTCCTACTGCTAAGGCCT
hinv|HIT000005362	GACAAGGGTCTTGGGGCATTTTGTTTCCTTATACTTCTCTCAGTAAATCAATCAATCCTT
hinv|HIT000012368	AGCCCCCACACACTCAGTGCTGTCATAAATAATAGTTATCCTTATGGAAAAACTAACACA
hinv|HIT000244211	AGCACCCAAGGTAGGCAACTGCTCCTGGGCTTGGTACTGGGCTGCAGGGATGCATGGCAT
ref|NM_001554|ens|ENST00000360431|ens|ENST00000271019|gb|Z98053	ACACTCCATGAGTGTCTGTGAGAGGCAGCTATCTGCACTCTAAACTGCAAACAGAAATCA
hinv|HIT000092363	GCAACTTGTGAAATACCAGATTAAGTTTGTGGACACTGTCTCCAGGATAAAAAGTTTTTA
hinv|HIT000049444	AATGGCAGGAATCAAGGTTCCTCTTAAATCTCTTCCCTTTCTGGGGTGTTTAGGAGTCCA
hinv|HIT000043609	AGCTATGGAATATTCCTGTTTCCAAAATGACCAGTATTCCCCACTGAGGGCCTCTCATAC
hinv|HIT000306088	GTCACAAATGAAAATTAAGTTGTTTCAGACTAAATGCTACTGTTGCTACCTCAGTCTGTT
hinv|HIT000193630	TGTCAGCTCTCTCTCTCCTTCTTGACCTAAAGCCTAGCATAAAATTAGCTAAGTAGAATG
hinv|HIT000094941	CAGTGAGGAGAAGACCGTGCTCATCTTTCAGTTTTTGAGCCACATCTACCTAATTTATAG
hinv|HIT000088821	CACATTACAAAAAATTATCCCCCCTTCCCTCTGGAAAAAACTATAGAGAAAGTGGGCTGA
hinv|HIT000085635	TGTCTGTGGTCTCCAGCGTTAAGCACAGTCATTAGCTCAGCTTGGAGCTCGGCGGCACAA
hinv|HIT000018964	TCCTAATTCCACCTCTGCAAGCTTTGAAACCCTGAGAGGATAAAGGTCTCTGATCAATCG
hinv|HIT000298819	ATTCTCGCTTCTTGCTAGGACTGAACCATGAGACTTACAGCCATACTTCACTTTTCCCAG
hinv|HIT000277208	AACTTAATAGCAGCAGCTGCCCAATGCCATGTGAAGTAACAAACTGGTTTTTGGTTTTTT
ref|NM_002743|ref|NM_001001329|ens|ENST00000252455|gb|AF144075	AGCGGTCGCTGAAGGACATGGAGGAGTCCATCAGGAACCTGGAGCAAGAGATTTCTTTTG
hinv|HIT000246316	AGTAAGTGAGTTAGCATTTATTGTGCACCTTTAATTTGTCAGGCACTATGCCTGGTATTT
ref|NM_003246|ens|ENST00000260356|gb|X14787|thc|THC2470159	AATAAGCTGCTCTGCCCCTTGTGCTCAGAGTGGATGTTATGGGATTCCTTTTTTCTCTGT
hinv|HIT000095244	TTATCTTCGAAGAGACGCTTCAGAAAGGAGAGAGAATTTGGGGAACCTTTTCCATGATTT
hinv|HIT000079423	AGAAAGCGCAGCCAGGCGGCTGCTCGGCGTTCTCTCAGGTGACTGCTCGGAGTTCTCCCA
hinv|HIT000020385	TCTCTCTGAGTCTTATGACTTTGTCAGGGGCCTATTAAAATAAATGTCTAAGATCTGGAA
hinv|HIT000043929	TTCAAAGGGTACTGATTGGTGAACAGCAATTTACAATGAAGTAATCAGTTGCAAACTACC
hinv|HIT000011600	CACCATGGTCCTAGCTTGATGTTCTTGGGGTGTGATTATTCTTTCTTTTCTCTCTTTCTC
hinv|HIT000049497	TTTCCTGGGACCTGGCACAGGAGAAGGACTGAGTTAATGTTTGCTGATTAAATATCTGTT
hinv|HIT000070667	CCTGGATATGATAACTTCATTATTTGACTGGATTGATTGTTCCCAACATTGTCAGTTAGA
hinv|HIT000254781	CTACTGATTAGAGAACGCAAAATGAATAACTCAACAAACTCCTCTAACAATAGCCTGGCT
hinv|HIT000013952	AGAACAAAAAGCTCTCCATTCACGAAATAGCGGTAGAATTGCATCCTGGTTCCAGACCAT
ref|NM_001659|ens|ENST00000256682|gb|M74491|gb|BC028402	TTCTGATCTTAGGGGTTGGATGGGTCATCTGTCCTTGGTCAGAATTTTCTCACCCTAGTA
ref|NM_005902|gb|BC000414|ens|ENST00000327367|gb|BC007496	ATATCTTAAAAGCAGAGCACCTGTTTAAGCATTGTACCCCTATTGTTAAAGATTTGTGTC
hinv|HIT000017760	TGGGGCAGGGAGTTACACAGCTTAATAGATTAAGAAGAATAAAATGCTGAATGCTATCAT
hinv|HIT000010092	GTGACAATGTAACCGATTAACAACAGACAGCAATAACTTCGTTTTAGAAACATTCAAGCA
hinv|HIT000046470	CTCTGATATTGTTAATTGATGAAGTCTCACAACTTCACTAGGGAATAAACTTATGCTGAC
hinv|HIT000096946	AACTTCATTGTACAAAGGTAATCTGACTCCCAGCTGCCAGTACCTGCGTATCTTTGCTTG
hinv|HIT000061967	GGTCCTCATCAGCAGGGCTGTATGAAGGTGTTCATTAAAACAAAACTACTGATAGTGTGG
hinv|HIT000056524	GGACCGTAAAGTCAGGATCTGTCGATGTATGTTTTCTAAATTGTTTTTGATATTGAGTAG
hinv|HIT000019921	GAATATGATCTGTGTCCAAAAGTGAACTTGAGTCAGGAATGAATCAATTTCAGCATAAAC
hinv|HIT000096157	CCCGCGCGCCCCGCGCTCTGGGCGGCTGCGCTCACTGCCCTCACTCTGCTCCGCGGACCG
hinv|HIT000067530	TATAATTGATTGTCAATGAATGTCATTTCAGACCCATAAATGTGTTCATTTCTCAAAAAA
hinv|HIT000090792	TTCCACGTATCAATCCTAAGTAACTGCTGTTCTTTAGGGGATTGATTATATGTTTTCAAG
hinv|HIT000306523	TTACCTAGAAAGATGTTCATAATATAGTTCTAAGTAAAACTAAATTATGTTTCACAGTGA
ref|NM_173582|ens|ENST00000298198|gb|AB019210|gb|AK090777	CCAGTGGAGGCAAGTCCTTGAGCTACACACACTGGCTGTAGTGCAAGATATATAAACATA
hinv|HIT000251984	AACCACTGAAGCCGTCAGTTGAAACCTGCTGGGACTTTTTAGCCATTCTCTTCAACATAA
hinv|HIT000046350	GCTGTTGATAGAGATGTGTTGCCCTAAGATTTATTGGATTTAATGAGACAGTCTTTTGAT
hinv|HIT000007424	GACTGGCTAAGAGGACTCAATTATTTTCTAAGATGGAGATTATGAAAGCTATACATGTTC
ref|NM_153690|ens|ENST00000329759|gb|AK074503|gb|BC064989	TCGCAACTTATTAGCGACCTGGGCGAGCTCAGCTTCGGCAACGACGTGCGCACCCTGCAG
hinv|HIT000027113	GTATCAGGCAGTGTCAACCAATAACTAACCAGAAGGTTATTTGCTGAGTTATTTTCTAAA
ref|NM_015069|ens|ENST00000262383|gb|AB018303|thc|THC2464191	TTTCCGCCGCAGACTACATTTCTAGAGTTAGAGAAACCTGCTTTTTAAGGCTATTGTCCT
hinv|HIT000304492	GACAAGCAAAAGGCAACTTTTTGCAGTGACAAGCTTATAGAAAGGACAATATAGCTGTTC
hinv|HIT000019203	CAGGAATGGTTGAGGGAATGATGGCCTATTAATAGAATTGAGTATTATGTAACCATTAAG
hinv|HIT000098624	CCTGAAAATTACCAGATGTCAGAAAAATTGAAGGAGTCTTAAATGGCAATTTCATGGACA
ref|NM_181864|ref|NM_007274|ref|NM_181865|ref|NM_181866	AGACCAACATCGTCACAGCTTCCGTGGACGCCATTAATTTTCATGACAAGATCAGAAAAG
hinv|HIT000244534	GCATCCATTTACTCTGTTTAGTATGGAGTAATGTTAGGCAATAAATGATGCTGGCAAATG
hinv|HIT000332750	GATGAGGTGGTGATCTCAGGAAGTCACTCCTCAGCCTTCTGCCTCAGTTTCCCTTACTAC
hinv|HIT000006874	TGTTTTTTATTTCTGTGTTGGGAAGTCTAAGCCCTGATGAAACTGCCTGGTGGACCCTGA
hinv|HIT000020586	TATCATGGCAGCCCTTTGAGGTGCCAACGTCTTTTCTCCAAAAGACACTTCATTTCAGGT
hinv|HIT000216384	GGGCGCGCCCTGGACCGGCAGGGGGTACCCAGCAAGGGGCGCATCCGCAGGCGTGCCTCC
hinv|HIT000074547	CTTCCTCAATTTACAAATCGTGATTCAGCGTGAGAAAATGATAAAGTCAGCAGGATGGAG
ref|NM_203330|ref|NM_203329|ref|NM_203331|ref|NM_000611	ACTGAACTGGGAAACTCAAGGTTCTTTTTACTGTGGGGTAGTGAGCTGCCTTTCTGTGAT
hinv|HIT000017887	GTGCTCCTGTCTTTATGGTTCTTTTCACTCCACATAAAATCCAAAACCACCCTGAAAAAA
hinv|HIT000007610	GAGGAGCTGTAGATTTTTAACGATTCTGATGTATTTGCGTTTTTCCCAATGTTCATGAAT
hinv|HIT000216241	CGGGTACGGCGGCCCCGCGCAGCCCCCGGCCGCAGCGCAGGCAGCCCAGCAGAAGTTCCA
hinv|HIT000276746	CTTCAGCAGTTTCTTGGAGATTATAAATTCCTCTCTGGAGCTTGGAAATAGCTTTGAAAT
hinv|HIT000020069	CCTCAGATCTGCAGTTTTCCTAACTTATCTGAAAAATATGCAAACACTAGCACATAAAAC
hinv|HIT000250441	AACACGCATTGCACTTTTCCTCTTTAGGTTTTGGAAAGTTCAAGTAATAGTGAGGCTTGC
hinv|HIT000008319	GTGGTGCAGCCTCCCTAAACGGATACAGTATTTCTTCATTCTGCTTACATATGACTCTTT
hinv|HIT000010381	GGGCGTATCATTGTCACATGATTCCATGTTTGTTGATGAAAATAAACAGTGGTTTTCAAA
hinv|HIT000071446	GAGGCAGTTTGCTCCAAGAGATGCATCTTGCTTTCAGAACACATTCCCATTGACTTTTTT
hinv|HIT000051114	TGAACAAGTTCCACCCACTGCCTGAGAGTCCTGCCCTGAATTTTAGACTTTGATCATAAA
hinv|HIT000383099_03	GATGATTTCACAGACTAGAGTCTCCGATGCTGGTCATGATGTCAAAACTAAGTTCTGATC
ref|NM_014607|gb|BX647662|ens|ENST00000272638|gb|DQ891123	TGATGGTTCTTCCTTTACAAATCAGTTCCCTTCTGATGCTCCTCTAGAAGAGGCAAGGCA
hinv|HIT000255354	TTGAAATAGTCACCATGCTGCTGGCAACCATGATTCTAGTGGACATTTTCCAGGTGAAGG
hinv|HIT000219582	CTGTAATGTTGCACTGTATTCCAAATAAAGGGTAAAAACAGAACCAAAGTTATAACTCCG
hinv|HIT000070884	CACAAAACAGTATTACAGTATTGTAATATTAACGTGGGCAACGGGTGTATACATTTAAGC
hinv|HIT000067356	ACACACATACCATTCTCACAGGAGGCCACATGGTGCAGTAGAGTCAGACTTTGATTCAAA
hinv|HIT000006649	CTCATTTGCAATCAAGTTTTCTTTGAAAGTTTAGAAATCTCCATCTCTGACTCTTACAGC
hinv|HIT000304416	TAATTCGATGCTACTGCTGCCAAAGCCACATGGGATGCAAATGAAACTGGGTTCACCTTT
hinv|HIT000297942	GAGTCTTACCGGCGTGGAAACAGTAAAAAGGCACTTTTCCTTACAACTCGCAAGACAACA
hinv|HIT000332677	AATTAAGAATCTTAAATCTTTCTAGGACGCGGAGAAGGCTTGGAAATGTGCGACGCGGCT
hinv|HIT000062005	CTTTCCATGGCAAATAAACTGGACATCTTTACAGATAGAAGTGGCATAGTTACTCCTCTC
hinv|HIT000044222	GCTTTATGTGTGCAGTTTGATGATGCTGACAGATATCCCGGAGATAAACATTTTTTAATT
ref|NM_002207|gb|BC030198|ens|ENST00000264741|gb|L24158	AAGATAAATCCAGTGCTCCGGATGTTTGGTCAGTCCATATCGGGAGGCATTGATATGGAT
hinv|HIT000094389	CAGATCAAAAACCTACTTTCATCTCCACTGAATTTTCCCCCATCTTAGTAGTTATTTTGT
hinv|HIT000089067	CCCATGTTTTGCAATCCTGTGCTCTAGAATCTATCATAAACAGATTCTTCTAATTGTTTG
hinv|HIT000088239	CTCTGTATATGATTGTGCTTTGTTTTCAGGAAGCTCAATATGCACACATAAGGCATTTCC
hinv|HIT000095376	TGCAGACAGCCTTTCCCCCAAGAATGAGACTCTCCACCACCTGGAAACAACTTGCCGAGG
hinv|HIT000244210	TCATGGAGACTGCCTTGGCCCACAGAAAGCTGAGCAGGAGGTGGAACAGTGGAAAAAAGA
hinv|HIT000298072	AAGAATGGCAGAAAACCTGGAGATGGAAGAAGCCCAATTGTGCTTAAGAAGTTGGGGACA
hinv|HIT000025884	TCAACCAAGGTTTCCCGAGGAAGAGGTCATCCAAAACCATTCTTGAAGCTTCAGTAAGAG
hinv|HIT000383002	AATGCTTCCAAGATATGAGCGAATGCTATAGAAATTGCAGGAAAGTCCAAAGGGCTGCGC
hinv|HIT000095218	ACTCCAGGTTTGCAGCCCGCAAGATTTAAGATGGGGCCATGAGGTTAAATCTTGTAAACT
hinv|HIT000288450	TTCACATGAGTTAGACAAAGAGAAAGAAGCAGGACATTCTAGGAAGAAGGAACGGCCCAG
hinv|HIT000260665	AGATCTTATAATATCAGTCTCTAAGCCAGTGCCTCTCAAGCTCTCTTTGGTGAAGAATCA
ref|NM_014762|gb|BC011669|ens|ENST00000371269|gb|DQ893405	CCGGGAGGAGTTCTGGGAGATGTTTGATGGCTCCTTGTACCACAAGCTGCGAGAGAAGCT
hinv|HIT000295981_03	TTTATTCTCTGGGTCCAGCTCCATACCCTAAATTCTGAGTTTCAGCCACTGAACTCCAAG
ref|NM_024302|ens|ENST00000338839|gb|AK122604|gb|AF330002	CAAAGCCTCCATCTGGAAGTCTGTCTGCCTTTGTTCCTTGAAGAATGCAGCATTGTCTTT
hinv|HIT000012319	CTCAAGTATACACAGCACATGAAAGATCCTATAGTTCATGTTCTCTTAGGTTGAATTTTC
hinv|HIT000305085	TTAGGACCAACTACAAATTAATGTTGGTTGTCAAATGTAGTGTGTTTCCCTAACTTTCTG
hinv|HIT000067531	CTTGGCAATGCACAACTGAACTTTTATACTCATCTCTATATACGTGTGTATAGACATATG
hinv|HIT000016995	CTTGTGCCTGTCACCTTTCTCTTTCATAGCTAGCTGTTTTATAGATTGGTCTAATATATC
hinv|HIT000097469	ATTTGGGGTGAATAAGTCCAAGCCACTTAAACCTCAGGCTCACATTGATTAGAGACGTCC
hinv|HIT000011420	CAACACAGCTTTGCCAGAGGTTATAAAAGAGGATTGAGAAATCCAGATTTTATTTGGAAT
hinv|HIT000383013	TCTCTGTTGCACAGCTGACTTGTGCCATTCTGCTGTTGCTGTATAGAGTTAAGGAACATG
hinv|HIT000094773	GCGGGTGACTTTTGTGCATTCGTTTTAATTTTTGGAAATCTCTCTTTTTTCCTCCCTCGC
hinv|HIT000024773	CATGAATCATTGAGGGTTAACTGTTATCACTTGCCAATGGAAACTGGATATTGAAACATT
hinv|HIT000004759	TGTATTACGGCTAATTAACATACATATGCTCAGTCATTTACTTGATTAGTTATTAGCCTC
ref|NM_004644|ens|ENST00000261722|gb|BC093739|gb|U37673	CTGCCAACCTGGGTCGTGTTCCTTGTGGGACATCTGATGAGTACAGGTTTGCAGGGAGGA
hinv|HIT000007470	TTTAGCCTATTTGGGGAGCAGAGAAAACTCATGAAAAAGGGAATGACAGCAGACTCAAAG
hinv|HIT000009495	ATGTGATGTGACCTCATTAGATCTGATGTCTACAAACAGTACTTTGAGTTTGAGAATTGT
ref|NM_005443|gb|BC011392|ens|ENST00000265174|gb|BC032513	AAAGTGCTGACGATGGCCCCTGGTTTAATCACTTTGGAAATAGTTCCCTTTCGAGTTGCA
hinv|HIT000049519	TCCTGAATATTCACCATCCAGACTGAATTACGATTGCACACTTGATTCAGGAATTAGTAT
hinv|HIT000012582	GCAAAACACCTATCAAGGAAAGAAAAGCCATACAAGAAAATGCAGTTCATGTGACTTTTA
hinv|HIT000019935	TTGATGATGAAATGTATGTTTTAGAACATACAGTTTCCTGAAGAACAGGAGGGATAGCTG
hinv|HIT000022591	CCTCAGTTCCACTGTACGTATGTATAAAGTGGGGAAGGAAAATTCTAAGATAATTGAAGT
hinv|HIT000247573	ATGAAGCAAAAGTTGCGTTTAACTCTGTCCTCACCATTCCTCTCCTGGACCTGTCCTAAA
hinv|HIT000330149	TCCCGTGCAGCCGGTGTGGAGAGCCAAGAGATGTTTTGTTTGGCATAAAGCATTCCAAGG
hinv|HIT000068568	AATTTTGTGCTGCCATATAGCCAGCAACTCAGATAGAAAATCACACGTTCATGCCGGAGC
ref|NM_004093|ens|ENST00000245323|ens|ENST00000375933|thc|THC2732430	TGCGTCTGTTTTGTGTCTGGTGCAGAATATGACAATCTACCAACTGTCCCTTTGTTTGAA
hinv|HIT000247598	AATGCACTAATTGTCCTTTGGGTATGGATGAGGTAATGAAGGAAAGGGATGCTGGGAAGA
hinv|HIT000095203	TATCAAATTACGAAGTTTCTACGTAGAAGTGCATGTCACAGACACCTGCAGGAAGGCCCA
hinv|HIT000255599	TGGCGCTCGGCCTCCAGGGATCCACTGTGCGGTGCCAAAAAAGAGGCGGAGGCTCGCGGC
hinv|HIT000215795	AACCTCTTGGAGAAGCCAGCTATGCTTGCCAGAACTCAGCCCTTTCAGACATCACCGACC
hinv|HIT000064304	GTTTTGCATTGAATGTTTTAGAACTTTATTCCCCCGCCCCCTCACCCATGTATACCAAAA
hinv|HIT000069831	TATAGAGAGGGCAAATTAAAATTAGGTTGGGTAAAGGAAGGAGCGCGAGTGTTTGAAGCC
hinv|HIT000005475	TTGAAATCCTCTTGGACTGTAGACAGGGACAGCAATCAGTGAGGTTTCTTCTAGTGTCGT
hinv|HIT000066878	CAGGTAGTGTTTAATCTTAGAAATGCAAGGATGATTTAAAATGGGAACATCCGTTAGTGT
hinv|HIT000008125	ACGTCAGAAAACCTAATCACTGTCTTTCAAACTGGATTCCTTAGGGTGCTAGGGCTTCCT
hinv|HIT000255260	ACAGAACTGGAGACCCTTTTGGCTAAACTCATCCAAACCTGTCAACATGTTGAACTGGAA
ref|NM_145690|ref|NM_003406|ens|ENST00000353245|gb|BC099904	GCTGTGGTAGAAACATACCCCATGGATACCACATGTTAAACCATGTATATCTGTGGAATA
hinv|HIT000050032	AGCAATCCTCAGTATAAAGTGACTCTCTCTTTTAAGGAGGAATAAGATGCAGATTATTTG
hinv|HIT000020105	CCCTACTGCCTATTTCTAGGTGCTGTTCCCTTTAATAAGTATATTTTGAACATCATTTGT
hinv|HIT000012129	CAGGAAGAGGTGAAAAAATCTTATTGTTGCTTTTACTCTCAAGTTCTTAAAACGCTAGTC
hinv|HIT000048427	AAGGGTGTGGTTGGCCTGTGGTGCTCTTTGGAGGAATGAATAAAAATGAATAGAAATCCT
hinv|HIT000095663	CCCTATCAACAAATTGTTAGGGACACCATGTCCGTGTTTTAAATGTTTATTAAAATTGCG
ref|NM_006922|ref|NM_001081676|ref|NM_001081677|gb|AJ251507	AAACGTAAACAAGAGGAGGTGTCTGCCGCTATCATTCAGCGTAATTTCAGATGTTATCTT
hinv|HIT000249436	CTCATTCTGCAATAAGTTCAGTGACTGACTAAAAGTCTTGTTTTTCCAGACTTTGAATTG
hinv|HIT000049532	GGACAAATTCCTCTAAAGACACAAACAGATGATCTGAATAGACCTACAACAAATAGAGAT
hinv|HIT000064165_02	TCGTGGCGGTCGGTCAGCGGGGCGTTCTCCCACCTGTAGCGACTCAGAGCCTCCAAGCTC
hinv|HIT000192625	ACACAAAGCGAAAGAGGAGAGGACACCCGATATATGTTCTCTAGGCCTTTTAGGAAACAT
hinv|HIT000301840	CCCCTCCATCCCAAGGGGCAGAGAAATTGTCTTTCTTTGCTGACTCCTACGAGGAAAAAA
hinv|HIT000283034	CCCTGAATCTGTATGTGGACCATTGCAAATAAACAAGTATACATTGTATGTTGAGAAAGT
hinv|HIT000276089	AGAAAGGATTGTGCAAGCTCTCAGGGCAGCCTGGAATGAGGAAGTTTCAAGTTACTTAGA
ref|NM_004772|gb|BC011050|ens|ENST00000257435|ens|ENST00000379671	GTGGCATTTATGTAGAGTTGCAGTTGTGTACTGCTGAAAATGCAGGCTTTTGTAACAGTG
hinv|HIT000025997	TCCTTATTCTACTTCAGTGGACTTGACTGCAATCCGGATTATGCTGTTTTCTAAGCATTT
hinv|HIT000095520	CTGGGGACATAATTAAAGAAAATGGATCAGATGAATTAAGCCAGGCTTACAGGATAAGTG
ref|NM_012474|gb|BC002906|ens|ENST00000367879|gb|D78335	GCTCATCTGTACATACTGTTTCCTATGACATTACTGTATTTAAGAAAACACCATGGAGAT
ref|NM_000199|gb|U30894|gb|AK095969|gb|AB209900	TTAATTCTTCGGTGACACTGGCGTTGCTGGGTGGCAATGCCCGTCCTCTGGCTTGGGTTA
hinv|HIT000250348	GTTGGGATATTATTCATAACAGAAAGAACTAAGGGTTCATTGAGATGGTCTTTGGATTAG
ref|NM_000480|ref|NM_001025390|ref|NM_001025389|ens|ENST00000256183	AATCTGAATTAAGCTTTATCAGTGTACTCTTTATCTGTGTTACTAGTGCCTGGTATGTAG
hinv|HIT000027011	AAAGTGTAGAATTTATCTTCTTGGGACCTGGGTTGGGGCAGTCTCAAAGTTCACATCCAC
hinv|HIT000066937	GGCAGAACTCATTGTGGCCTTATCTTTCTTTGTTGTAATTGTTCACTGTCTCTTTCTTAC
hinv|HIT000221038	AAGGATGTAGATTTTAATCTGAACTTTGAACCATCACTGAGGTGGCCCGCCGGTTTCTGA
ref|NM_173515|ens|ENST00000367213|ens|ENST00000367209|gb|AK055911	ATATCTTGGAAAGCCTCATGGTCACTAATTTTCAACTAGCATCAGGTATTTTGAAAACGT
hinv|HIT000071424	CCGGTATTACCAAGTCAAAGAATGAGCATTTTCACATCTCGATTAAATTTTAACCGAGAT
hinv|HIT000081262	TCACAAGATGCATCACCTGCTCAGTTGGGAACCAAATTTGAGGTAAATTCAAGGTGCCCT
hinv|HIT000071495	CATTCTTTCAAAGGTTTCTCAGTGAAAAGATTGGGAACTATTCTATTTGGTGCTTTGTGA
hinv|HIT000323542	GGACAGGTGGTGGGAGGGGACCCTTCCCAAGAGGAACCAATAAACCTTCTGTGCAAAAAA
hinv|HIT000046515	TGTTTCTGAATGTACATCCCTGTACTGTTAGGCCTCTGAGTTTGTCAAAAGTACCCTTCA
hinv|HIT000010141	GAAAAGAAATCTCTTTTGCCGGGCGAGATGTCAGAGCCCCGGGAGCGAAAGTGCTGGTAA
hinv|HIT000191184	AGCTGTCACCATGGGTGATCACGCTTGGAGCTTCCTAAAGGACTTCCTGGCCGGGGGCGT
hinv|HIT000282808	GATTGTGTACAGTAGATTATTTATTTTGTTATTTTGGAATAAAATTTATTTTATGGCTTA
hinv|HIT000048818	TAGACCCATGATATTTGGACCAAGCATAGGTTAAAACTAGGGGAGGGAGGCACGAATTAC
hinv|HIT000093538	GTTGGGTTTCTCATAAGTATCCTAGTTCATGTACATCCGAATGCTAAATAATACTGTGTT
hinv|HIT000284087	TAGTTCATCTGTAGGAAGTGCATTTGCAAAGTCACCAACCTGCAGCTTCCATCTGTAGAC
hinv|HIT000279493	CAGGCCAAATTTAAAAGACCAAGAAGGAGAATGTTATGGAATTTCAACAACTCTGAAAAC
ref|NM_001428|gb|BC073991|ens|ENST00000358874|ens|ENST00000234590	GGAGCTTGGCAGAAGTTCACAGCCAGTGCAGGAATCCAGGTAGTGGGGGATGATCTCACA
hinv|HIT000085632	CAAGACAAGCTCAGAACTGAGAAGCTGTCACCACAGTAGCTTGGAGCTCGGCGGCACAAC
ref|NM_058170|gb|AY358722|gb|AF397397|gb|AF397395	TTGCAAGAGATTAATGATCTGCCTTATATTAGAGTCAGAGACTAATGGTGGCTTAAATGC
hinv|HIT000093750	CTTCTGGAGCATAACATTGCATTGAAAATGTGTCCTCTAACCTATGATATTTATGTATCG
ref|NM_213662|ref|NM_139276|ref|NM_003150|ens|ENST00000264657	AGTTTCTGTGGAATTCTGTTTGTTAAATCAAATTAGCTGGTCTCTGAATTAAGGGGGAGA
ref|NM_000900|gb|X53331|gb|M58549|gb|BC070314	TACTGAAATACATAGGCTTATATACAATGCTTCTTTCCTGTATATTCTCTTGTCTGGCTG
hinv|HIT000017456	TCCATTTCTATTCCACAGGAGTGAAAGGGTGACATTTTTGGATCAAACTTTGTAGAAGCA
hinv|HIT000244229	GGCCTGGCAGCTGACAACGTGCTCCTGTCCAGCGATGGGAGCCACGCAGCCCTCTGTGAC
hinv|HIT000094991	AATGAGGAAGAGAAGACAAAAGCAAGATGGAGCCTCACTGTCTGATTTTCCCAGACGTTC
hinv|HIT000095781	GTGAAGAGCTTTCTGCATAAGAGAGAGCAAGAGAGATAAATAAACCCACATCTTCCTCTG
hinv|HIT000027075	GCAAGGCAAATTGAAGAATTGGAGCACTGAATATAACATCCACAGACATTTGAATTAGAA
ref|NM_020445|ref|NM_001040135|ens|ENST00000256001|ens|ENST00000377776	ATAGAAGATGATGGTTTGTTGTCGGTGAGTGTTGGATGAAATACTTCCTTGCACCATTGT
hinv|HIT000061523	GGGTTGCTGTTCTGAAGAACAGAAGTAGCCAAGAAGTAGTCTGAAAAAGTAGGACCATAA
hinv|HIT000249808	ACTCCATGGGCTACAGGGATCTTTTCTGTTATTGCACTTGTTCTATATTCATATTTCATG
hinv|HIT000024523	AGACATCTTTTCTGGAGAGTCACCCAAGCAGTGGATTTGTGAATAAATAAATCTTGTGTT
hinv|HIT000007038	CGCCTTGTTTATCAGGAAATAACTTTTACCCAACAACCTAGCCAAGAATTAGGGATTATT
hinv|HIT000019193	TAGAGCAACATGGTTAAAGAATCCTTTCCAGTGCGGTTTTCTAGATGGAAGCTTCCCAGC
hinv|HIT000246541	TCTAGCTTGAGAATTATATCCAGGACAACATGAAGAAAGAAATGGTAGAGATACAGCAGA
hinv|HIT000077822	AGAAGACCTAGCTCAGAGAAGAAGTGCTTGGATTTGATTTCAGCTTACTTGATCCCAGGG
hinv|HIT000016587	CCCTTTCTGTGCATTTGGAATTTTGTATCATGTGCAAGACTGAAACAAAACAAAACCTAT
ref|NM_199327|ref|NM_005841|ens|ENST00000339241|gb|AY192146	CTCAAGTTGATATTTATAGCTGATCAATCTATATGTGTCACAGAACTATGCTGCCTAAAG
hinv|HIT000003443	AATAATTCCAATAGTGCTGAAGTAAGCAGCCAGTCTGCCTTGCTGAGTTCACCTGGTTTC
hinv|HIT000305815	TATTATTTCCCCATCTGTGAAATGAGGACACCGTTCTCTCTTTCTAAGCATTGCTGGGAA
ref|NM_006500|ens|ENST00000264036|gb|AK128335|gb|BC056418	CACTGAAGTGAGGACACACCGGAGCCAGGCGCCTGCTCATGTTGAAGTGCGCTGTTCACA
hinv|HIT000043763	GCATGGTCTTCAGTAAATCTTTAGCCTCTCTGAATATAACGTTAAACTAATTGAATGGCT
hinv|HIT000022977	GTACTACCCTGTATCTTCTTTGTGGACCTTAATCATTAGGTAACATTGGCCATAATAAAA
hinv|HIT000193906_02	ATCCTAAACAAAGCTCTGATGCTGGGGGCCCTCGCCCTGACCACCGTGACGAGCCCTTGT
hinv|HIT000066842	TTCCAGACAAACCCACAAATAAGTAAAAAGAGAAACGGAGGGAGGGAGGGAGAGTATTCT
hinv|HIT000043159	AGGAGTGGGTTTGGTGATTTCCTCCCTCTGTGATGCTTAAAAGCTATATTTCCAGTTATC
hinv|HIT000091483	GTTCTGATATATATGCAAATCTGTGTAAAGTAAACCCTACCTAAAATGTACTGGGGACCC
hinv|HIT000086988	TTGTACATGAAGATAAAAATGCTCAGGTGTGCCCAGGTTGAAGAAGATGAAAGGCCCTGC
hinv|HIT000094184	TGTTATTAACTAGCAGTTAAGTACCAAATCCAGTGGGCACATTTCAGTCCTTACGATTTA
ref|NM_133266|ens|ENST00000357171|gb|AF141901|thc|THC2601691	GACAGTCCCTTTGTGAGATAATTCAGCATTGCCTTTACTGTGTCAATTCTGGTAGAAGCT
hinv|HIT000097584	TTTTTTGTGCAGATGGGGACCCTGGGAAGTTAGCAGCAATGGAGAAAAGCGTGGAATGCT
hinv|HIT000066078	CCTATTCTTAACTATGAGAAAACAACCAAGGGTCACAAAGCATCAAAGAAAGAGACAAAA
hinv|HIT000325769	TAAAGAGAAAGCATCGAAGACACCATCACAAAAGATTCCCACAACTCCATGCTGTGTGCT
hinv|HIT000048440	CTAGCAAGGTGTTATTTTGATAGGTTTCTTTGAAAGGAGAAGGAGATGATGTAACCTAAT
hinv|HIT000094344	CTGAAAAACACATGAAATCATCGTAACCCTGCTAAGTCTGTGCTTTGCAAAAATTAAAAC
hinv|HIT000094539	CCGCTCCGTTTTCCCAGTTATAAATATGATGGGCATCCTTGTACAGTTCTTCTCTAGTCA
hinv|HIT000012446	CTGCGTATTATAGCGTATTATAATTGGGGAAACAGCATTCCAAACTTCTCTCCATGCACA
hinv|HIT000022756	AGTGATTAGCAGATGAGTGAGCTGTGTAACCTAGACACCATGTTCCACTTAATGGTTAAT
hinv|HIT000092199	AGTGAAACAACTCAAGAGTATCCTGGATGTTCGGATAAATTTACTAGTTTTTCATGGACT
hinv|HIT000067533	ATTGCTGGCCCAGTTTAGTTTTTATATACTCACTACTATACTAATGAGGATGGCTCAATT
hinv|HIT000095653	CTCCTTGCAATCACTTACCCAGCATAGTCCTTAATACAGATATCTTCATTGTTGAATGAA
hinv|HIT000077967	GGTACAGTCAACGTGCTGAGTGTTAGGGTTCCATTAAAGGAAAAATATACATTTTACATA
hinv|HIT000044119	GCCTGCATATAAGCCAAAAGCCTTTGTAGAAAATTAGTTGCTTGTGTTGTCTTTTAAAAG
hinv|HIT000044360	CTTCAACTACTGTAATATGCTTGTCTAGCCATCTCTTTGTTGTTGCTGTTCTACAGCTTT
hinv|HIT000004846	AGTGGGCAGAAATCTGACAGCTCTTAGGTTTCTTCTATTTGTGTTAATACTGAGACTTTT
hinv|HIT000017697	TGAAATCTCATTTGCTCAGGAAGGAAAGTCCATATTCTGCCCCACTTTCCACAGAGAGCA
hinv|HIT000243640	TTGATGTGAACCAGCAGGACAAAGGAGGGGACACGGCCCTCATGTTGGCTGCCCAAGCAG
hinv|HIT000259365	GAGCCCTCAGTGTTAGAGAGTTATTTTTTAATCTCTCAGACCCTTTTGAAAATCTTTCTC
hinv|HIT000044586	CAACTTACTTCCTGGCTACAGTATATATGCCATGGAAATCATTGCTAAGAACCCTTAATT
ref|NM_012423|gb|BC070223|gb|BC067891|gb|AK091555	TACCAGGCAGTGACAGCCACCCTGGAGGAGAAGAGGAAAGAGAAAGCCAAGATCCACTAC
hinv|HIT000066097	TTTTAATTTACCTGTCACTGAGGGGAATGGATTCATGTTAACTTCTCATAAAGAGGCGTA
hinv|HIT000077918	ACAGCATACAGCATTTAAATGAAGAGAGAGAAGATTTTTAAAAACTAGGAGTTGGGCAGC
hinv|HIT000045040	TTTTCTAGGGTTTGAAAGAGGCTCACATTCTCACTTCATGACAGAGCAGCGGCTCATTTG
hinv|HIT000016643	GTGGCGCTTTTCAGCTTATGAAGCATGTTCACATACCTTATCTATTTTAGTTATAATGAC
ref|NM_032704|ref|NM_006082|ens|ENST00000301072|ens|ENST00000336023	ATCTGTGACATCTGTTGTAGAAACCTCAATATCGAGCGCCCAACCTACACTAACCTTAAC
hinv|HIT000300191	AGAAATATGTGAGGAAATTGTTGAGATGAACCAGCACTCAGGGGAAGGGAGGCTTTCTGA
hinv|HIT000004817	CTCTGACTACATGTGGGCCAGTAATAATATGAATTGGACTTAAGAATAAACCTTGTGTTT
ref|NM_000633|ens|ENST00000333681|gb|M14745|thc|THC2614996	TGGCTGATATTCTGCAACACTGTACACATAAAAAATACGGTAAGGATACTTTACATGGTT
hinv|HIT000015961	CACCCTCAGAATAAAATTCACATCCAGCCTTGTTAACTGCACACTTTTACAGTTATATAA
hinv|HIT000004928	GTTGTGTTTCCTGCTCTCACCATTGAAAACAACAGATTTCTCAAAGGTGAAAATCAGGTA
hinv|HIT000005307	TTTAAGCTTTAGTTGCCTACTAAAAAGTAGGATGCAGTACAAGTTTGTCCTTTACTTGGT
hinv|HIT000068262	CTCAAGATCCTCATAGTAGACGCAAACTTCCTTTGTTGTGACACAGTATTTTGTAAAAAA
hinv|HIT000244573	ATTTGTATCTAAACAGCAAGGTGGCACCAGATACACGTAATGCTACTGGCCTATGACCGA
hinv|HIT000004755	ATGGGGAATGGAAGTGATAATAAACTTGAGGAATGATTTTCAAGATGCATCAACAGTTGG
hinv|HIT000383033	TCAGTTTAGGAGGGCCGTCCTAAGAATAGGGCTGGCTCTTAAAGGCACGAGAGGACAATT
hinv|HIT000093124	CAGGAATTAACAGAAACTGAACAGCTTCTATAATCCTGCAGGAAGTAACCTCTGGATGGC
hinv|HIT000004936	TGTTTTCTCCAAAAGAAATTTCCTAGGGAGCAGGATGCTAAATTGCCTTACATAACAGAA
hinv|HIT000070456	TTGCAATACTCCTGGGAAATTTTGGTTGGGGGCTGAAGTGGAAAATTAAAAAGGCCCCGT
ref|NM_015215|gb|BC051341|gb|AF111804|ens|ENST00000377565	CAGTGGAGGGCTTAGATCATACAAAAATCTTTATTGGGTCCGTGTGTTCTCATTTCCTTC
hinv|HIT000005696	GTGACTGGGCTATAGAAGATGACTTTTATTACTTAACATTATGAAGTTACTAGGGCTGAT
hinv|HIT000255390	TTCTACTCAGGCACGGGCTACAAGCTGAGTCCCTTCACCTTCGCTGCCACAGATGACTAG
hinv|HIT000079098_02	GGGTGGCCTGTTGGTCACTGTGCAGCAGTCTGCTTCCCAATAAAGCGTGCTCTTTCACAA
hinv|HIT000244227	ATGTATAGCCTGGCCTTTGGTCTCCTAGGTGGCTCCCTGGGCCAGCTGGTCAAGGAGCAG
hinv|HIT000088670	GGGGGAGGTCAGGGGTGAAAAGGCCCAAGGTCACAAGGTTAGAATTTAAAGTCACTTGGG
hinv|HIT000019633	AACCCTAGTTCACTGCCTTCCCTGGGTTGCTGGCTTCTTGAATAAAGCTAACTTTCCTTT
hinv|HIT000009875	GGGCACTAGGGGAGCTCATTGTCTAAGACTGCCATCCCTAACTGCCTTTTAAAAAGAAAT
hinv|HIT000022585	TGTTCCCTTCAGTGCATTCTTGTAAATAAATAAATAATAAAACCTGCCTTTACCACCCCC
hinv|HIT000007479	CATGGGCCAAAGCTCTATGTACCATCTGATCTTCAAAAACTCATACTCCAGTCCTATTGA
hinv|HIT000341873	ATAGAAATTGTTAATTTTAACAATCCAGAGCAGGCCAACGAGGCTTTGCTCTCCCGACCC
hinv|HIT000064371	AACGGTCCATTTCATTAGTAACCTGAAACCTTCTATTTGGAGATAAAGATGACTGCTTCC
hinv|HIT000093502	TGTGCGCTATTGTTAGATCTCCGGAAAAATCAGAGTGCATTAAATTCCTGCAAAAATTCA
hinv|HIT000017038	TCATGCATCAAGATGCGTCAACCTCTTATTTGAAACTAAAGAGAACAAACAAGCAACTTT
[truncated: 12,589 more rows]
