# Supplementary material for: Role of genomic architecture in the expression dynamics of long noncoding RNAs during differentiation of human neuroblastoma cells
Source: BMC Syst Biol. 2013 Oct 16;7(Suppl 3):S11. doi: 10.1186/1752-0509-7-S3-S11 (PMC3852107; doi:10.1186/1752-0509-7-S3-S11)
Supplement: Additional file 13 — List of lncRNAs in complex gene architecture positively correlating with their co-localized proteins. [file 1752-0509-7-S3-S11-S13.csv]

Notations:
	Architecture ID	1	2	3.1	3.2	3.3	4.1	4.2	4.3	5	6.1.1	6.1.2	6.2.1	6.2.2	6.3.1	6.3.2	7	8	9	10
	Architecture type	intronic	antisense	Bi-directional 1k distant	Bi-directional 5k-distant	Bi-directional 10k-distant	Downstream-associated 1k-distant	Downstream-associated 5k-distant	Downstream-associated 10k-distant	promoter-associated	intergenic 1k upstream	intergenic 1k downstream	intergenic 5k upstream	intergenic 5k downstream	intergenic 10k upstream	intergenic 10k downstream	antisense head-to-head	antisense tail-to-tail	antisense �exonic	antisense -imbedded
	Expression magnitude dynamic mode type	0	1	2	3	4	5	6	7
	Expression magnitude dynamic mode ID	high expression by 6h	high expression by 24h	high expression by 120h	transiently high during 6-24h	low expression by 6h	low expression by 24h	low expression by 120h	transiently low during 6-24h
		Pattern ID	0	1	10	101	11	111
			repression by 6h	activation by 120h	transient activation at 120h	transient repression at 120h	activation by 24h	activation by 6h
Genebank ID	Refseq ID	Architecture class	Accession number	Associated protein gene symbol	Associated protein Affymetrix probe ID	Expression rate dynamic mode	Kendall's correlation with protein expression	Expression magnitude dynamic mode
AB032364	1	HIT000059050	N/A	232204_at	111	0.6666666667	protein2	1
AB074281	1	HIT000328537	LMBRD1	218191_s_at	111	1	protein1	1
AF085961	1	HIT000066840	YPEL2	227020_at	111	1	protein1	1
AF086063	1	HIT000066942	BCL2	203685_at	111	1	protein1	2
AF147323	1	HIT000071396	VPS13D	212323_s_at	111	1	protein1	1
AJ227883	1	HIT000245032	HIVEP2	212641_at	111	1	protein1	1
AK022017	1	HIT000005291	ZBTB20	205383_s_at	111	0.6666666667	protein1	1
AK022033	1	HIT000005307	EDG2	204038_s_at	111	1	protein1	1
AK022076	1	HIT000005350	RFWD2	234950_s_at	111	0.6666666667	protein1	0
AK022111	1	HIT000005385	BCL2	203685_at	111	1	protein1	2
AK022221	1	HIT000005495	LHFPL2	212658_at	111	0.6666666667	protein1	1
AK022423	1	HIT000005697	CLMN	221042_s_at	111	0.6666666667	protein2	0
AK023574	1	HIT000006848	SLC40A1	223044_at	111	1	protein2	1
AK024118	1	HIT000007392	BCL2	203685_at	111	1	protein1	2
AK024852	1	HIT000008126	TSHZ3	223393_s_at	111	1	protein1	2
AK025359	1	HIT000008633	ABTB2	213497_at	111	1	protein1	2
AK026286	1	HIT000009560	N/A	224889_at	111	0.6666666667	protein2	1
AK027193	1	HIT000010467	BACH2	221234_s_at	111	1	protein1	2
AK055109	1	HIT000024195	AKT3	224229_s_at	111	1	protein1	2
AK057594	1	HIT000014208	MAP3K14	205192_at	111	0.6666666667	protein1	0
AK090525	1	HIT000015392	STARD10	223103_at	111	0.6666666667	protein2	1
AK091720	1	HIT000016587	NEK11	219542_at	111	0.6666666667	protein1	2
AK094272	1	HIT000019127	NCAM2	205669_at	111	0.6666666667	protein2	2
AK094726	1	HIT000019581	AGTPBP1	204500_s_at	111	1	protein1	2
AK096129	1	HIT000020984	AIG1	223136_at	111	0.6666666667	protein2	2
AK123099	1	HIT000042972	ZBTB20	205383_s_at	111	0.6666666667	protein1	1
AK124732	1	HIT000044605	YPEL2	227020_at	111	1	protein1	2
AK127091	1	HIT000046964	SLC2A11	221262_s_at	111	0.6666666667	protein2	2
AK128852	1	HIT000048725	NFE2L2	201146_at	111	1	protein2	2
AK129700	1	HIT000048971	DUSP16	1555399_a_at	111	0.6666666667	protein2	1
AK129731	1	HIT000049002	GALM	235256_s_at	111	1	protein1	1
AK130438	1	HIT000049709	TEAD3	209454_s_at	111	1	protein1	2
AK130551	1	HIT000049822	DRAM	218627_at	111	1	protein1	2
AK130617	1	HIT000049888	NCOA3	209060_x_at	111	1	protein2	1
AK130617	1	HIT000049888	NCOA3	209062_x_at	111	1	protein1	1
AL080074	1	HIT000024195	AKT3	224229_s_at	111	1	protein1	2
AL109707	1	HIT000250190	TJP1	202011_at	111	0.6666666667	protein2	1
AL833286	1	HIT000028198	PDLIM5	212412_at	111	1	protein1	2
AL833286	1	HIT000028198	PDLIM5	203243_s_at	111	1	protein1	2
AY539967	1	HIT000255263	MID1	203637_s_at	111	1	protein1	0
AY539968	1	HIT000255263	MID1	203637_s_at	111	1	protein1	0
BC015646	1	HIT000088759	C8orf31	1552793_at	111	1	protein1	1
BC019085	1	HIT000024195	AKT3	224229_s_at	111	1	protein1	2
BC027983	1	HIT000091430	CHST11	219634_at	111	1	protein2	1
BC033251	1	HIT000093007	RHOQ	212117_at	111	1	protein2	2
BC041835	1	HIT000096883	HOXC4	206194_at	111	0.6666666667	protein1	2
BC047541	1	HIT000098645	N/A	224989_at	111	0.6666666667	protein1	2
BC051710	1	HIT000099368	ZNF34	219801_at	111	0.3333333333	protein1	2
BX647090	1	HIT000055737	SREBF1	202308_at	111	1	protein1	1
CR626472	1	HIT000305667	DLG2	228973_at	111	0.6666666667	protein1	2
CR936699	1	HIT000306972	ABCB1	209993_at	111	1	protein1	1
NR_002953	1	HIT000383036	MAGED2	208682_s_at	111	0.6666666667	protein1	2
NR_002953	1	HIT000383036	MAGED2	213627_at	111	0.6666666667	protein2	2
AB073892	1	HIT000328479	BAI3	205638_at	11	1	protein1	1
AF085833	1	HIT000066712	MFN1	207098_s_at	11	0	protein1	2
AK021538	1	HIT000004812	DKK3	202196_s_at	11	1	protein1	2
AK021624	1	HIT000004898	C5orf13	201309_x_at	11	1	protein1	2
AK021894	1	HIT000005168	ANK2	202921_s_at	11	0.6666666667	protein1	2
AK021986	1	HIT000005260	SYNPO2	244108_at	11	0.6666666667	protein1	1
AK022193	1	HIT000005467	ZBTB20	205383_s_at	11	1	protein2	1
AK024956	1	HIT000008230	MAML3	228508_at	11	0.6666666667	protein1	7
AK025011	1	HIT000008285	ARID5B	212614_at	11	1	protein1	4
AK094559	1	HIT000019414	RGS20	210138_at	11	0	protein1	7
AK096225	1	HIT000021080	WDR86	243526_at	11	0.6666666667	protein1	2
AK130337	1	HIT000049608	GNG7	228831_s_at	11	1	protein2	2
BC010534	1	HIT000087508	SEC15L2	225900_at	11	0.6666666667	protein1	1
BC030740	1	HIT000092199	ANK2	202921_s_at	11	0.6666666667	protein1	2
BC042821	1	HIT000097356	BAI3	205638_at	11	1	protein1	1
BC069276	1	HIT000263429	N/A	227329_at	11	0	protein1	2
BC070390	1	HIT000264345	SNX24	218705_s_at	11	0.6666666667	protein1	2
BC071806	1	HIT000264624	BCL2	203685_at	11	0.6666666667	protein1	2
BX649120	1	HIT000057767	N/A	227341_at	11	0.6666666667	protein1	2
CR623787	1	HIT000302982	WDR86	243526_at	11	0.6666666667	protein1	2
U38438	1	HIT000219584	ARID5B	212614_at	11	0.6666666667	protein1	4
AK001398	1	HIT000003872	FHOD3	218980_at	1	0.6666666667	protein1	4
AK022231	1	HIT000005505	STAT1	200887_s_at	1	0	protein2	4
AK024517	1	HIT000007791	DPYD	204646_at	1	0.3333333333	protein2	4
BC014162	1	HIT000088300	LRP8	205282_at	1	0.3333333333	protein1	4
BC014162	1	HIT000088300	LRP8	208433_s_at	1	0.3333333333	protein1	4
BC014494	1	HIT000036740	KIAA1026	213478_at	1	1	protein1	4
BC039443	1	HIT000095709	SLC6A15	206376_at	1	0.6666666667	protein1	4
BC045559	1	HIT000095709	SLC6A15	206376_at	1	0.6666666667	protein1	4
BX649014	1	HIT000057661	KIAA1853	230010_at	1	0.6666666667	protein2	4
X01448	1	HIT000320900	HSPBP1	202415_s_at	1	0.6666666667	protein1	4
X05128	1	HIT000320900	HSPBP1	202415_s_at	1	0.6666666667	protein1	4
AF075054	1	HIT000066076	ASTN1	213197_at	101	0.6666666667	protein1	0
AK023967	1	HIT000007241	TNS3	217853_at	101	0.6666666667	protein1	2
AK024542	1	HIT000007816	CALCOCO2	210817_s_at	101	0.3333333333	protein2	0
AK025360	1	HIT000008634	N/A	244046_at	101	1	protein2	0
AK127091	1	HIT000046964	SLC2A11	1558540_s_at	101	0.6666666667	protein2	2
BC004387	1	HIT000086350	GNG7	228831_s_at	101	1	protein1	2
CR616688	1	HIT000295883	COL23A1	229168_at	101	0.6666666667	protein2	0
AF009297	1	HIT000061997	CCT5	208696_at	0	1	protein1	5
AF085825	1	HIT000066704	N/A	204835_at	0	0.6666666667	protein2	6
AF085859	1	HIT000066738	N/A	213638_at	0	1	protein1	4
AJ276248	1	HIT000246317	METT10D	220797_at	0	1	protein1	5
AK000144	1	HIT000002619	TLE1	203222_s_at	0	1	protein1	4
AK021760	1	HIT000005034	BICC1	220580_at	0	0.6666666667	protein2	4
AK021834	1	HIT000005108	QKI	212636_at	0	1	protein1	4
AK021834	1	HIT000005108	QKI	1555154_a_at	0	1	protein2	4
AK022789	1	HIT000006063	TPD52	236655_at	0	1	protein1	4
AK022789	1	HIT000006063	TPD52	201688_s_at	0	1	protein1	4
AK025276	1	HIT000008550	POLD2	201115_at	0	1	protein2	5
AK057658	1	HIT000014266	MYB	204798_at	0	1	protein1	4
AK057682	1	HIT000014289	MBOAT1	227379_at	0	1	protein2	6
AK074562	1	HIT000081597	QKI	212636_at	0	1	protein1	4
AK074562	1	HIT000081597	QKI	1555154_a_at	0	1	protein2	4
AK091576	1	HIT000016443	PAK7	210721_s_at	0	1	protein1	5
AK093612	1	HIT000018479	SLC19A2	209681_at	0	1	protein1	5
AK093882	1	HIT000018747	UCHL3	204616_at	0	1	protein1	4
AK096827	1	HIT000021682	PTPN13	204201_s_at	0	0.6666666667	protein2	5
AK126058	1	HIT000045931	BICC1	220580_at	0	0.6666666667	protein2	4
AK128326	1	HIT000048199	NRF1	204652_s_at	0	-0.6666666667	protein1	6
AK129675	1	HIT000048946	BAIAP2L1	227371_at	0	1	protein2	5
AK130608	1	HIT000049879	BAZ1A	217986_s_at	0	1	protein1	4
AK130845	1	HIT000050116	ZFPM1	242282_at	0	1	protein1	4
AL833181	1	HIT000028093	BCL11A	210347_s_at	0	1	protein1	4
AL833181	1	HIT000028093	BCL11A	219497_s_at	0	1	protein1	4
AX747070	1	HIT000016443	PAK7	210721_s_at	0	1	protein1	5
AY927612	1	HIT000332774	SLCO4A1	219911_s_at	0	0.6666666667	protein1	4
BC007917	1	HIT000033531	DCC1	219000_s_at	0	0.6666666667	protein1	4
BC029474	1	HIT000091824	QKI	212636_at	0	1	protein1	4
BC029474	1	HIT000091824	QKI	1555154_a_at	0	1	protein2	4
BC033702	1	HIT000093194	GPR177	228950_s_at	0	1	protein1	4
BC041370	1	HIT000096647	KLHL8	226874_at	0	1	protein1	6
BC041975	1	HIT000097012	MPP6	205429_s_at	0	1	protein1	4
BC044915	1	HIT000097971	QKI	212636_at	0	1	protein1	4
BC044915	1	HIT000097971	QKI	1555154_a_at	0	1	protein2	4
BX648649	1	HIT000057296	BICC1	220580_at	0	0.3333333333	protein2	4
BX648673	1	HIT000057320	ASTN2	209693_at	0	0.6666666667	protein1	4
NR_002984	1	HIT000382995	DKC1	201478_s_at	0	1	protein1	4
NR_002985	1	HIT000382996	MRPL3	208787_at	0	1	protein1	5
AF085839	1	HIT000066718	LAMA4	202202_s_at	110	1	protein1	1
AF085898	1	HIT000066777	FLNB	208614_s_at	110	0.6666666667	protein1	1
AF085926	1	HIT000066805	NEDD9	202150_s_at	110	0.3333333333	protein2	3
AF087982	1	HIT000067530	P4HA1	207543_s_at	110	1	protein1	3
AF147301	1	HIT000071374	CCDC92	218175_at	110	1	protein1	0
AJ227888	1	HIT000245037	N/A	212646_at	110	0.6666666667	protein1	1
AK000850	1	HIT000003325	NEDD9	202150_s_at	110	0.3333333333	protein2	3
AK022072	1	HIT000005346	PBX1	205253_at	110	0.6666666667	protein2	3
AK022084	1	HIT000005358	NRXN1	209915_s_at	110	0.3333333333	protein2	0
AK022185	1	HIT000005459	PRKCH	206099_at	110	1	protein1	3
AK023526	1	HIT000006800	FAM13A1	202973_x_at	110	0.6666666667	protein1	1
AK025151	1	HIT000008425	C9orf3	212848_s_at	110	0.6666666667	protein1	1
AK025173	1	HIT000008447	EPHB2	209589_s_at	110	0.6666666667	protein2	3
AK025295	1	HIT000008569	PLXNA2	213030_s_at	110	1	protein1	3
AK025332	1	HIT000008606	PLXNA2	213030_s_at	110	0.6666666667	protein1	3
AK055280	1	HIT000011894	PBX1	205253_at	110	0.6666666667	protein2	3
AK091657	1	HIT000016524	GNG2	1555766_a_at	110	0.3333333333	protein2	1
AK094369	1	HIT000019224	N/A	1556259_at	110	1	protein1	0
AK094369	1	HIT000019224	IGSF4	209030_s_at	110	1	protein1	0
AK098488	1	HIT000023318	SH3BP5	201810_s_at	110	0.3333333333	protein2	3
BC002966	1	HIT000086196	HMMR	207165_at	110	0.6666666667	protein2	3
BC021687	1	HIT000090439	N/A	207943_x_at	110	0.3333333333	protein1	1
BC021687	1	HIT000090439	PLAGL1	207002_s_at	110	0.3333333333	protein1	1
BC022409	1	HIT000090604	N/A	224889_at	110	0.6666666667	protein1	1
BC029259	1	HIT000091704	C10orf56	212419_at	110	0.6666666667	protein2	0
BC061636	1	HIT000260219	UNC84B	212144_at	110	0.6666666667	protein2	0
Z83942	1	HIT000328211	SCGN	205697_at	110	1	protein1	1
AF007147	1	HIT000061880	CUGBP2	202157_s_at	10	0.6666666667	protein1	4
AK001808	1	HIT000004282	FIGN	222956_at	10	1	protein1	4
AK021839	1	HIT000005113	PEG10	212092_at	10	0.6666666667	protein1	4
AK022232	1	HIT000005506	PDE4B	211302_s_at	10	0.6666666667	protein1	4
AK022359	1	HIT000005633	METT10D	220797_at	10	0.6666666667	protein1	4
AK024385	1	HIT000007659	ADAM12	202952_s_at	10	-0.3333333333	protein1	6
AK057706	1	HIT000014313	CHD7	226123_at	10	0.6666666667	protein1	4
AK092945	1	HIT000061880	CUGBP2	202157_s_at	10	0.6666666667	protein1	4
AK124998	1	HIT000044871	FAM59A	219377_at	10	1	protein2	4
AK127265	1	HIT000047138	CHST11	219634_at	10	0.6666666667	protein1	1
AK128769	1	HIT000048642	CACNB2	213714_at	10	0.6666666667	protein1	4
AK129693	1	HIT000048964	PRKCA	1560074_at	10	0.3333333333	protein1	4
AK130603	1	HIT000049874	PDE4D	204491_at	10	0	protein1	4
AL079289	1	HIT000250127	PIGA	205281_s_at	10	1	protein1	4
AX747820	1	HIT000061880	CUGBP2	202157_s_at	10	0.6666666667	protein1	4
AY927541	1	HIT000332703	DDC	214347_s_at	10	0	protein1	4
BX647264	1	HIT000055911	FGFR2	203638_s_at	10	0.3333333333	protein1	4
BC040909	2	HIT000096444	ROR1	211057_at	111	0.3333333333	protein2	2
CR604408	2	HIT000283603	PIK3CD	203879_at	11	0.6666666667	protein1	2
BC042091	2	HIT000097118	SCFD2	226923_at	1	0.6666666667	protein1	4
AF009275	2	HIT000061975	SEMA5A	205405_at	101	0.3333333333	protein1	2
AK129890	2	HIT000049161	CALD1	201615_x_at	0	0.3333333333	protein2	6
BC067277	2	HIT000262522	DBH	206450_at	0	0.6666666667	protein2	4
AK021817	2	HIT000005091	BCAS3	220488_s_at	110	0.6666666667	protein1	1
Y12017	2	HIT000325687	RBM25	212027_at	10	0	protein1	4
AK022437	3.1	HIT000005711	FRMD6	225464_at	111	0.6666666667	protein1	2
BC016291	3.1	HIT000088939	TRIM52	221897_at	111	1	protein1	2
BC037874	3.1	HIT000094996	PPP1R12A	201604_s_at	111	1	protein2	1
BC054864	3.1	HIT000259466	B4GALT6	206232_s_at	111	1	protein2	1
CR933670	3.1	HIT000306851	RBJ	223504_at	111	0.6666666667	protein2	2
AB073651	3.1	HIT000028152	BAI3	205638_at	11	1	protein1	1
AK097571	3.1	HIT000022425	LRP8	208433_s_at	11	0.6666666667	protein1	7
AL833240	3.1	HIT000028152	BAI3	205638_at	11	1	protein1	1
BC030750	3.1	HIT000092208	SLC44A3	228221_at	11	1	protein1	2
CR590356	3.1	HIT000269551	RIPK2	209544_at	11	1	protein1	2
AK090994	3.1	HIT000015861	TLX3	208495_at	1	1	protein2	5
AX746723	3.1	HIT000015861	TLX3	208495_at	1	1	protein2	5
AY007155	3.1	HIT000083093	PRKCQ	210038_at	1	1	protein2	5
CR624517	3.1	HIT000303712	ICA1	204002_s_at	1	0.6666666667	protein1	4
BC014150	3.1	HIT000088297	TIAM1	213135_at	0	0.6666666667	protein1	6
BC032913	3.1	HIT000092869	DPP10	228598_at	0	1	protein1	4
BC038430	3.1	HIT000095208	CACYBP	201381_x_at	0	1	protein1	4
BC041938	3.1	HIT000096978	RORB	206443_at	0	0.6666666667	protein1	4
BC048425	3.1	HIT000092869	DPP10	228598_at	0	1	protein1	4
CR603183	3.1	HIT000282378	TOX	204529_s_at	0	1	protein2	4
CR617952	3.1	HIT000282378	TOX	204529_s_at	0	1	protein2	4
AK128475	3.1	HIT000048348	FOXP1	223936_s_at	110	0.3333333333	protein1	0
BC043434	3.1	HIT000097684	N/A	228228_at	110	0.6666666667	protein1	0
AK022357	3.2	HIT000005631	PCMTD1	226119_at	111	0.6666666667	protein1	2
AK057196	3.2	HIT000013810	SUCLG2	214835_s_at	111	0.6666666667	protein1	1
AK057616	3.2	HIT000014229	FAM89B	212484_at	111	0.6666666667	protein2	1
AK096500	3.2	HIT000021355	MAP3K9	214969_at	111	0.6666666667	protein1	1
AK125859	3.2	HIT000045732	JAKMIP1	238600_at	111	0.6666666667	protein1	0
BC041817	3.2	HIT000096867	TGFB1I1	209651_at	111	1	protein1	2
BC041840	3.2	HIT000096867	TGFB1I1	209651_at	111	1	protein1	2
X05126	3.2	HIT000321115	ABCA7	219577_s_at	111	0.3333333333	protein1	2
AK074255	3.2	HIT000015035	TTC8	226120_at	11	0.6666666667	protein1	2
AK090861	3.2	HIT000015728	N/A	214825_at	11	1	protein1	1
AK127899	3.2	HIT000015728	N/A	214825_at	11	1	protein1	1
NR_002449	3.2	HIT000383115	LRSAM1	235449_at	11	0	protein1	2
AB096246	3.2	HIT000061515	FLJ45803	230956_at	101	0.6666666667	protein2	2
AK057451	3.2	HIT000014065	NR4A3	207978_s_at	101	0	protein2	2
AF469204	3.2	HIT000080392	DIO3	207154_at	10	1	protein1	4
AK057616	3.3	HIT000014229	N/A	221755_at	111	0.6666666667	protein1	1
BC008613	3.3	HIT000087109	FRMD6	225464_at	111	0.6666666667	protein1	2
BC036118	3.3	HIT000094264	ZNF34	219801_at	111	0.3333333333	protein1	1
BC039683	3.3	HIT000095872	C1QTNF1	220975_s_at	111	0.6666666667	protein1	1
CR609457	3.3	HIT000044834	ANKRD5	222951_s_at	111	0.6666666667	protein1	1
AK125386	3.3	HIT000045281	09/11/09	201308_s_at	1	0.6666666667	protein2	4
AK125408	3.3	HIT000045281	09/11/09	201308_s_at	1	0.6666666667	protein2	4
AF086469	3.3	HIT000067348	TMEM109	201361_at	0	1	protein1	5
BC030713	4.1	HIT000092195	HOXD3	206601_s_at	111	1	protein1	1
BC047481	4.1	HIT000092195	HOXD3	206601_s_at	111	1	protein1	1
AK123211	4.1	HIT000043084	GALNT7	218313_s_at	0	0.6666666667	protein2	5
AK125416	4.2	HIT000045289	WDR20	227541_at	111	0.6666666667	protein1	2
BC035612	4.2	HIT000093982	CEND1	219591_at	111	0.6666666667	protein1	1
BC043434	4.2	HIT000097684	N/A	38269_at	110	0.6666666667	protein1	0
AK057794	4.3	HIT000089790	RASSF7	204927_at	111	0.3333333333	protein2	1
AK123970	4.3	HIT000089790	RASSF7	204927_at	111	0.3333333333	protein2	1
NR_026967	4.3	HIT000089790	RASSF7	204927_at	111	0.3333333333	protein2	1
BC015343	5	HIT000088629	N/A	1568619_s_at	111	0.6666666667	protein1	2
BX648836	5	HIT000057483	N/A	230083_at	111	1	protein1	2
AF086469	5	HIT000067348	PRPF19	203103_s_at	0	1	protein1	5
BC055410	5	HIT000259503	KNTC1	206316_s_at	0	0.3333333333	protein2	6
M29310	5	HIT000195311	PCNA	201202_at	0	1	protein2	5
AJ420581	06/01/01	HIT000247869	RWDD2	213555_at	111	1	protein1	2
AK021710	06/01/01	HIT000004984	FAM63B	214691_x_at	111	1	protein1	0
AK021710	06/01/01	HIT000004984	N/A	222111_at	111	1	protein1	0
AK094510	06/01/01	HIT000019365	IER5	218611_at	111	0.6666666667	protein2	1
BC016291	06/01/01	HIT000088939	TRIM52	221897_at	111	1	protein1	2
BC030713	06/01/01	HIT000092195	HOXD3	206601_s_at	111	1	protein1	1
BC037874	06/01/01	HIT000094996	PPP1R12A	201604_s_at	111	1	protein2	1
BC047481	06/01/01	HIT000092195	HOXD3	206601_s_at	111	1	protein1	1
BC054864	06/01/01	HIT000259466	B4GALT6	206232_s_at	111	1	protein2	1
CR933670	06/01/01	HIT000306851	RBJ	223504_at	111	0.6666666667	protein2	2
AK097571	06/01/01	HIT000022425	LRP8	208433_s_at	11	0.6666666667	protein1	7
BC042589	06/01/01	HIT000097292	HIST1H2BD	209911_x_at	11	0.6666666667	protein1	2
AY007155	06/01/01	HIT000083093	PRKCQ	210038_at	1	1	protein2	5
CR624517	06/01/01	HIT000303712	ICA1	204002_s_at	1	0.6666666667	protein1	4
AK096743	06/01/01	HIT000021598	SLC29A3	219344_at	101	0.6666666667	protein1	0
AK055026	06/01/01	HIT000011640	C3orf26	224523_s_at	0	0.3333333333	protein1	5
AK092130	06/01/01	HIT000016997	LSM3	202209_at	0	1	protein2	5
AK096701	06/01/01	HIT000021556	QKI	1555154_a_at	0	1	protein2	4
AK123211	06/01/01	HIT000043084	GALNT7	218313_s_at	0	0.6666666667	protein2	5
AX747368	06/01/01	HIT000016997	LSM3	202209_at	0	1	protein2	5
BC014150	06/01/01	HIT000088297	TIAM1	213135_at	0	0.6666666667	protein1	6
CR603183	06/01/01	HIT000282378	TOX	204529_s_at	0	1	protein2	4
CR609948	06/01/01	HIT000289143	KPNB1	208974_x_at	0	0.6666666667	protein1	5
CR617952	06/01/01	HIT000282378	TOX	204529_s_at	0	1	protein2	4
AK055928	06/01/01	HIT000096520	PGK1	200737_at	110	0.6666666667	protein2	3
AK128475	06/01/01	HIT000048348	FOXP1	223936_s_at	110	0.3333333333	protein1	0
BC041006	06/01/01	HIT000096520	PGK1	200737_at	110	0.6666666667	protein2	3
BC043434	06/01/01	HIT000097684	N/A	228228_at	110	0.6666666667	protein1	0
AK022437	06/01/02	HIT000005711	FRMD6	225464_at	111	0.6666666667	protein1	2
BC019085	06/01/02	HIT000024195	AKT3	219393_s_at	111	0.6666666667	protein1	2
BC064338	06/01/02	HIT000261301	NOTCH2	210756_s_at	111	1	protein1	2
BX537605	06/01/02	HIT000054390	LMBRD2	232893_at	111	1	protein1	2
AB073651	06/01/02	HIT000028152	BAI3	205638_at	11	1	protein1	1
AK022228	06/01/02	HIT000005502	ZBTB20	205383_s_at	11	1	protein2	1
AL833240	06/01/02	HIT000028152	BAI3	205638_at	11	1	protein1	1
BC030750	06/01/02	HIT000092208	SLC44A3	228221_at	11	1	protein1	2
CR590356	06/01/02	HIT000269551	RIPK2	209544_at	11	1	protein1	2
AK090994	06/01/02	HIT000015861	TLX3	208495_at	1	1	protein2	5
AX746723	06/01/02	HIT000015861	TLX3	208495_at	1	1	protein2	5
AF131817	06/01/02	HIT000070822	RUNX1T1	205529_s_at	0	0.3333333333	protein1	4
AK056236	06/01/02	HIT000012850	PPIL1	222500_at	0	1	protein1	5
AK125316	06/01/02	HIT000045189	RAD1	204460_s_at	0	1	protein1	5
AL109712	06/01/02	HIT000250195	TBC1D2B	212796_s_at	0	1	protein2	4
BC032913	06/01/02	HIT000092869	DPP10	228598_at	0	1	protein1	4
BC038430	06/01/02	HIT000095208	CACYBP	201381_x_at	0	1	protein1	4
BC041938	06/01/02	HIT000096978	RORB	206443_at	0	0.6666666667	protein1	4
BC048425	06/01/02	HIT000092869	DPP10	228598_at	0	1	protein1	4
CR591353	06/01/02	HIT000270548	LOX	204298_s_at	0	1	protein1	4
CR601575	06/01/02	HIT000280770	N/A	212789_at	0	0.6666666667	protein2	5
NR_026998	06/01/02	HIT000250195	TBC1D2B	212796_s_at	0	1	protein2	4
BC024172	06/01/02	HIT000090888	EGLN1	221497_x_at	110	0.6666666667	protein1	3
CR601629	06/01/02	HIT000280824	PRSS12	205515_at	110	0.6666666667	protein1	1
CR612530	06/01/02	HIT000291725	SAMHD1	204502_at	110	0.6666666667	protein1	1
AF086529	06/01/02	HIT000067408	FAM59A	219377_at	10	1	protein2	4
AF147387	06/02/01	HIT000071460	SMCR7	235896_s_at	111	0.6666666667	protein1	2
AK021510	06/02/01	HIT000004784	PIK3CA	204369_at	111	0.6666666667	protein2	2
AK022357	06/02/01	HIT000005631	PCMTD1	226119_at	111	0.6666666667	protein1	2
AK056222	06/02/01	HIT000025598	N/A	228935_at	111	1	protein1	2
AK056368	06/02/01	HIT000012982	KIAA0323	212355_at	111	1	protein1	2
AK057196	06/02/01	HIT000013810	SUCLG2	214835_s_at	111	0.6666666667	protein1	1
AK094472	06/02/01	HIT000019327	SNAP25	202507_s_at	111	1	protein1	2
AK094472	06/02/01	HIT000019327	SNAP25	202508_s_at	111	1	protein1	2
AK096497	06/02/01	HIT000021352	TAIP-2	220462_at	111	1	protein1	1
AK096500	06/02/01	HIT000021355	MAP3K9	214969_at	111	0.6666666667	protein1	1
AK096580	06/02/01	HIT000021435	KALRN	206078_at	111	0.3333333333	protein2	0
AK123861	06/02/01	HIT000043734	TSC22D2	204094_s_at	111	0.3333333333	protein2	2
AK124576	06/02/01	HIT000025598	N/A	228935_at	111	1	protein1	2
AK125416	06/02/01	HIT000045289	WDR20	227541_at	111	0.6666666667	protein1	2
AK125443	06/02/01	HIT000045316	LRIG2	205953_at	111	1	protein1	2
AK125859	06/02/01	HIT000045732	JAKMIP1	238600_at	111	0.6666666667	protein1	0
AL137310	06/02/01	HIT000025598	N/A	228935_at	111	1	protein1	2
AL161980	06/02/01	HIT000026172	SOCS2	203372_s_at	111	1	protein2	2
BC009590	06/02/01	HIT000087331	TRIM24	204391_x_at	111	1	protein1	2
BC009590	06/02/01	HIT000087331	N/A	213301_x_at	111	1	protein1	2
BC015604	06/02/01	HIT000088747	BCAS4	220588_at	111	0.6666666667	protein1	2
BC034826	06/02/01	HIT000247869	RWDD2	213555_at	111	1	protein1	2
BC037808	06/02/01	HIT000094934	FAM63B	214691_x_at	111	1	protein1	1
BC037808	06/02/01	HIT000094934	N/A	222111_at	111	1	protein1	1
BC038775	06/02/01	HIT000095370	JARID1B	201549_x_at	111	1	protein1	2
BC041937	06/02/01	HIT000096977	BCAS4	220588_at	111	0.6666666667	protein1	2
BC042116	06/02/01	HIT000094934	FAM63B	214691_x_at	111	1	protein1	1
BC042116	06/02/01	HIT000094934	N/A	222111_at	111	1	protein1	1
BC047605	06/02/01	HIT000098691	HOXD8	231906_at	111	1	protein1	0
BX647372	06/02/01	HIT000056019	LOC552891,LOC653503,GNG10	201921_at	111	1	protein1	1
CR612330	06/02/01	HIT000291525	ZNF77	1558673_s_at	111	0.6666666667	protein2	1
CR625252	06/02/01	HIT000021435	KALRN	206078_at	111	0.3333333333	protein2	0
Z70762	06/02/01	HIT000094934	FAM63B	214691_x_at	111	1	protein1	1
Z70762	06/02/01	HIT000094934	N/A	222111_at	111	1	protein1	1
AK027161	06/02/01	HIT000010435	TTC12	219587_at	11	1	protein1	2
AK090861	06/02/01	HIT000015728	N/A	214825_at	11	1	protein1	1
AK127899	06/02/01	HIT000015728	N/A	214825_at	11	1	protein1	1
AL357454	06/02/01	HIT000250404	TM7SF2	210130_s_at	11	1	protein1	1
CR601061	06/02/01	HIT000280256	CXADR	1555716_a_at	11	0.6666666667	protein1	2
AK090904	06/02/01	HIT000097432	HSPA4L	205543_at	1	1	protein1	5
BC012463	06/02/01	HIT000087863	LRRN1	226884_at	1	1	protein1	4
BC015455	06/02/01	HIT000088696	EIF4EBP1	221539_at	1	0.3333333333	protein2	4
BC039440	06/02/01	HIT000095706	DUSP4	204015_s_at	1	0.6666666667	protein1	4
BC042959	06/02/01	HIT000097432	HSPA4L	205543_at	1	1	protein1	5
CR622072	06/02/01	HIT000301267	N/A	1552758_at	1	0.6666666667	protein2	4
AB096246	06/02/01	HIT000061515	FLJ45803	230956_at	101	0.6666666667	protein2	2
AK024921	06/02/01	HIT000008195	C14orf108	218139_s_at	101	0.3333333333	protein2	2
CR597362	06/02/01	HIT000276557	ALS2CR8	219834_at	101	0.6666666667	protein2	2
AK091492	06/02/01	HIT000017789	LIG3	207348_s_at	0	1	protein1	4
AK092922	06/02/01	HIT000017789	LIG3	207348_s_at	0	1	protein1	4
AK096701	06/02/01	HIT000021556	QKI	212636_at	0	1	protein1	4
AK123765	06/02/01	HIT000043638	N/A	204407_at	0	0.6666666667	protein2	5
AK125162	06/02/01	HIT000045035	RORB	206443_at	0	0.6666666667	protein1	4
BC013077	06/02/01	HIT000088002	MPP6	205429_s_at	0	1	protein1	4
BC005967	06/02/01	HIT000086564	CENPI	207590_s_at	100	0.6666666667	protein1	6
AK025893	06/02/01	HIT000009167	RBPMS	209487_at	110	0.3333333333	protein1	3
BC041913	06/02/01	HIT000096954	SKIL	206675_s_at	110	1	protein1	0
AL133090	06/02/01	HIT000024992	ADAM22	208237_x_at	10	0.6666666667	protein1	1
AK057616	06/02/02	HIT000014229	FAM89B	212484_at	111	0.6666666667	protein2	1
AK094621	06/02/02	HIT000054390	LMBRD2	232893_at	111	1	protein1	2
AK123430	06/02/02	HIT000043303	MAP3K9	214969_at	111	0.6666666667	protein1	1
AK130274	06/02/02	HIT000049545	N/A	224989_at	111	0.6666666667	protein1	2
AL080074	06/02/02	HIT000024195	AKT3	219393_s_at	111	0.6666666667	protein1	2
AL117546	06/02/02	HIT000024708	PDLIM7	214266_s_at	111	0.3333333333	protein2	2
AL117546	06/02/02	HIT000024708	N/A	203369_x_at	111	0.3333333333	protein2	2
BC035612	06/02/02	HIT000093982	CEND1	219591_at	111	0.6666666667	protein1	1
BC041817	06/02/02	HIT000096867	TGFB1I1	209651_at	111	1	protein1	2
BC041840	06/02/02	HIT000096867	TGFB1I1	209651_at	111	1	protein1	2
BC062470	06/02/02	HIT000260433	PIGP	221689_s_at	111	1	protein1	2
CR591173	06/02/02	HIT000049545	N/A	224989_at	111	0.6666666667	protein1	2
CR627155	06/02/02	HIT000306089	HS1BP3	219020_at	111	0.6666666667	protein1	2
X05126	06/02/02	HIT000321115	ABCA7	219577_s_at	111	0.3333333333	protein1	2
AK074255	06/02/02	HIT000015035	TTC8	226120_at	11	0.6666666667	protein1	2
BC039397	06/02/02	HIT000095664	MYO9A	219027_s_at	11	1	protein2	2
CR620152	06/02/02	HIT000299347	KLHL13	227875_at	11	0.6666666667	protein2	2
NR_002449	06/02/02	HIT000383115	LRSAM1	235449_at	11	0	protein1	2
AF086549	06/02/02	HIT000067428	WDR12	218512_at	1	1	protein1	4
BX538226	06/02/02	HIT000055008	N/A	232720_at	1	0.6666666667	protein1	5
AK057451	06/02/02	HIT000014065	NR4A3	207978_s_at	101	0	protein2	2
AK123086	06/02/02	HIT000042959	FTS	218373_at	101	0.6666666667	protein1	2
AF038185	06/02/02	HIT000063403	ADD2	205268_s_at	0	1	protein1	4
BC033702	06/02/02	HIT000093194	N/A	221958_s_at	0	1	protein1	4
CR601492	06/02/02	HIT000070822	RUNX1T1	205529_s_at	0	0.3333333333	protein1	4
AF086429	06/02/02	HIT000067308	YWHAZ	200639_s_at	110	1	protein1	1
BC013423	06/02/02	HIT000088121	P4HA2	202733_at	110	1	protein1	0
BC043434	06/02/02	HIT000097684	N/A	38269_at	110	0.6666666667	protein1	0
AF469204	06/02/02	HIT000080392	DIO3	207154_at	10	1	protein1	4
AK023614	06/02/02	HIT000006888	TOP1	208901_s_at	10	0.6666666667	protein1	4
CR593014	06/02/02	HIT000006888	TOP1	208901_s_at	10	0.6666666667	protein1	4
AK023568	06/03/01	HIT000006842	SOHLH2	220129_at	111	1	protein1	2
AK055302	06/03/01	HIT000305261	TAIP-2	220462_at	111	1	protein1	1
AK057794	06/03/01	HIT000089790	RASSF7	204927_at	111	0.3333333333	protein2	1
AK092064	06/03/01	HIT000016931	CDGAP	226056_at	111	0.6666666667	protein2	0
AK123970	06/03/01	HIT000089790	RASSF7	204927_at	111	0.3333333333	protein2	1
AK124549	06/03/01	HIT000044422	ZNF71	226514_at	111	0.6666666667	protein1	2
AL049256	06/03/01	HIT000305261	TAIP-2	220462_at	111	1	protein1	1
BC036118	06/03/01	HIT000094264	ZNF34	219801_at	111	0.3333333333	protein1	1
CR626066	06/03/01	HIT000305261	TAIP-2	220462_at	111	1	protein1	1
NR_002974	06/03/01	HIT000383011	RIT1	209882_at	111	1	protein1	2
NR_026967	06/03/01	HIT000089790	RASSF7	204927_at	111	0.3333333333	protein2	1
U00950	06/03/01	HIT000217395	CNNM2	206818_s_at	111	1	protein1	1
AK123622	06/03/01	HIT000043495	RCC1	206499_s_at	0	0.3333333333	protein1	5
AK024879	06/03/01	HIT000008153	CDRT4	228482_at	100	0.6666666667	protein2	3
AK055008	06/03/01	HIT000011622	SNAPC1	205443_at	110	0.6666666667	protein2	3
AK057616	06/03/02	HIT000014229	N/A	221755_at	111	0.6666666667	protein1	1
AK094521	06/03/02	HIT000019376	KIDINS220	212162_at	111	1	protein1	2
AK098399	06/03/02	HIT000023229	HNRPLL	225385_s_at	111	0.6666666667	protein2	1
AK125371	06/03/02	HIT000045244	N/A	213849_s_at	111	1	protein1	2
BC008613	06/03/02	HIT000087109	FRMD6	225464_at	111	0.6666666667	protein1	2
BC039683	06/03/02	HIT000095872	C1QTNF1	220975_s_at	111	0.6666666667	protein1	1
BC041835	06/03/02	HIT000096883	HOXC6	206858_s_at	111	1	protein1	2
CR609457	06/03/02	HIT000044834	ANKRD5	222951_s_at	111	0.6666666667	protein1	1
AK125386	06/03/02	HIT000045281	09/11/09	201308_s_at	1	0.6666666667	protein2	4
AK125408	06/03/02	HIT000045281	09/11/09	201308_s_at	1	0.6666666667	protein2	4
AF075052	06/03/02	HIT000244125	RCC1	206499_s_at	0	0.6666666667	protein1	4
AF086469	06/03/02	HIT000067348	TMEM109	201361_at	0	1	protein1	5
AJ006835	06/03/02	HIT000244125	RCC1	206499_s_at	0	0.6666666667	protein1	4
AK098016	06/03/02	HIT000022870	THOC4	226319_s_at	0	1	protein1	5
AK123211	06/03/02	HIT000043084	HMGB2	208808_s_at	0	0.6666666667	protein2	5
BC016684	06/03/02	HIT000089026	N/A	242394_at	0	0.6666666667	protein1	4
BC020323	06/03/02	HIT000022870	THOC4	226319_s_at	0	1	protein1	5
AK124961	7	HIT000044834	SNAP25	202507_s_at	111	1	protein1	1
AK124961	7	HIT000044834	SNAP25	202508_s_at	111	1	protein1	1
BC040632	7	HIT000096287	ADAMTS9	1554697_at	111	1	protein1	0
AK054607	7	HIT000011221	SOCS2	203372_s_at	11	0.3333333333	protein1	2
AK098304	7	HIT000011221	SOCS2	203372_s_at	11	0.3333333333	protein1	2
BC040677	7	HIT000011221	SOCS2	203372_s_at	11	0.3333333333	protein1	2
CR601078	7	HIT000280273	BAZ2B	203080_s_at	11	0.6666666667	protein1	1
AK096264	7	HIT000021119	C20orf103	219463_at	1	0.3333333333	protein1	7
CR624517	7	HIT000303712	ICA1	207949_s_at	1	0.6666666667	protein1	4
AK090676	8	HIT000055896	ZFP28	234300_s_at	111	1	protein2	2
BX647249	8	HIT000055896	ZFP28	234300_s_at	111	1	protein2	2
BC023005	8	HIT000090727	COL18A1	209082_s_at	1	0.3333333333	protein2	4
CR602937	8	HIT000090727	COL18A1	209082_s_at	1	0.3333333333	protein2	4
BC063508	9	HIT000005074	ALDH7A1	208950_s_at	0	0.6666666667	protein1	4
Z36841	9	HIT000327149	ALDH1A3	203180_at	0	1	protein1	5
AK124961	10	HIT000044834	ANKRD5	222951_s_at	111	0.6666666667	protein1	1
