# Supplementary material for: Role of genomic architecture in the expression dynamics of long noncoding RNAs during differentiation of human neuroblastoma cells
Source: BMC Syst Biol. 2013 Oct 16;7(Suppl 3):S11. doi: 10.1186/1752-0509-7-S3-S11 (PMC3852107; doi:10.1186/1752-0509-7-S3-S11)
Supplement: Additional file 14 — List of lncRNAs in complex gene architecture negatively correlating with their co-localized proteins. [file 1752-0509-7-S3-S11-S14.csv]

Notations:
	Architecture ID	1	2	3.1	3.2	3.3	4.1	4.2	4.3	5	6.1.1	6.1.2	6.2.1	6.2.2	6.3.1	6.3.2	7	8	9	10
	Architecture type	intronic	antisense	Bi-directional 1k distant	Bi-directional 5k-distant	Bi-directional 10k-distant	Downstream-associated 1k-distant	Downstream-associated 5k-distant	Downstream-associated 10k-distant	promoter-associated	intergenic 1k upstream	intergenic 1k downstream	intergenic 5k upstream	intergenic 5k downstream	intergenic 10k upstream	intergenic 10k downstream	antisense head-to-head	antisense tail-to-tail	antisense �exonic	antisense -imbedded
	Expression magnitude dynamic mode type	0	1	2	3	4	5	6	7
	Expression magnitude dynamic mode ID	high expression by 6h	high expression by 24h	high expression by 120h	transiently high during 6-24h	low expression by 6h	low expression by 24h	low expression by 120h	transiently low during 6-24h
		Pattern ID	0	1	10	101	11	111
			repression by 6h	activation by 120h	transient activation at 120h	transient repression at 120h	activation by 24h	activation by 6h
Genebank ID	Refseq ID	Architecture class	Accession number	Associated protein gene symbol	Associated protein Affymetrix probe ID	Expression rate dynamic mode	Kendall's correlation with protein expression	Expression magnitude dynamic mode
BC020913	NM_005011	1	HIT000090300	NRF1	204652_s_at	111	0	2
NR_002960	NM_030752	1	HIT000383005	TCP1	208778_s_at	111	-0.6666666667	2
AK054798	NM_006648	1	HIT000011412	WNK2	1562026_at	1	-1	4
AK125692	NM_144648	1	HIT000045565	N/A	244710_at	1	-0.3333333333	4
AF009285	NM_003966	1	HIT000061985	SEMA5A	205405_at	0	-0.6666666667	4
AF056426	NM_003966	1	HIT000064701	SEMA5A	205405_at	0	-0.6666666667	4
AK093159	NM_015215	1	HIT000018026	CAMTA1	1555370_a_at	0	-0.6666666667	6
AK130252	NM_003966	1	HIT000220274	SEMA5A	205405_at	0	-0.6666666667	4
BC070392	NM_001430	1	HIT000264347	EPAS1	200879_s_at	0	-1	5
U52831	NM_003966	1	HIT000220274	SEMA5A	205405_at	0	-0.6666666667	4
AF009276	NM_003966	1	HIT000061976	SEMA5A	205405_at	10	-0.6666666667	4
AF009293	NM_003966	1	HIT000061993	SEMA5A	205405_at	10	-1	4
AK123666	NM_018383	1	HIT000043539	WDR33	223146_at	10	-0.3333333333	4
AK130601	NM_003966	1	HIT000049872	SEMA5A	205405_at	10	-1	4
AK055543	NM_018099	2	HIT000012157	MLSTD1	220615_s_at	1	0	5
BC015609	NM_021004	2	HIT000088749	DHRS4	218021_at	101	-0.6666666667	2
AF009302	NM_003966	2	HIT000062002	SEMA5A	205405_at	0	-0.6666666667	4
AF086011	NM_181798	2	HIT000066890	KCNQ1	204487_s_at	0	-0.6666666667	5
U12028	NM_003966	2	HIT000218067	SEMA5A	205405_at	0	-0.6666666667	4
BC007733	NM_181798	2	HIT000086900	KCNQ1	204487_s_at	10	-0.6666666667	4
BC041861	NM_145735	2	HIT000096905	ARHGEF7	229642_at	10	-0.6666666667	4
AK096262	NM_002014	3.1	HIT000021117	FKBP4	200895_s_at	111	-1	2
BC027846	NM_152542	3.1	HIT000091380	PPM1K	235061_at	1	-0.6666666667	4
AF009297	NM_199133	3.2	HIT000061997	LOC134145	225670_at	0	-1	5
BC025336	NM_018941	3.2	HIT000091044	CLN8	219340_s_at	10	-0.3333333333	6
M29310	NM_003818	3.3	HIT000195311	CDS2	212862_at	0	-0.6666666667	5
AF086071	NM_016391	4.2	HIT000066950	HSPC111	214011_s_at	111	-0.6666666667	1
BC045672	NM_002370	4.2	HIT000098110	MAGOH	210092_at	111	-1	2
NR_002960	NM_005891	4.2	HIT000383005	ACAT2	209608_s_at	111	-0.6666666667	2
BC017993	NM_003619	4.2	HIT000089516	PRSS12	205515_at	1	-0.6666666667	5
BC039555	NM_003619	4.2	HIT000089516	PRSS12	205515_at	1	-0.6666666667	5
CR625561	NM_003619	4.2	HIT000089516	PRSS12	205515_at	1	-0.6666666667	5
NR_003584	NM_003619	4.2	HIT000089516	PRSS12	205515_at	1	-0.6666666667	5
AK025276	NM_001129	4.2	HIT000008550	AEBP1	201792_at	0	-1	5
CR613601	NM_021196	4.2	HIT000292796	SLC4A5	221723_s_at	0	-0.3333333333	5
NR_002444	NM_001006605	4.2	HIT000383116	FAM69A	216044_x_at	0	-1	4
NR_002984	NM_002436	4.2	HIT000382995	MPP1	202974_at	0	-1	4
AK000998	NM_017801	4.3	HIT000003472	CMTM6	217947_at	0	-1	5
AK056806	NM_144648	06/01/01	HIT000013420	N/A	244710_at	1	-0.3333333333	7
BC027846	NM_152542	06/01/01	HIT000091380	PPM1K	235061_at	1	-0.6666666667	4
AK096262	NM_002014	06/01/02	HIT000021117	FKBP4	200895_s_at	111	-1	2
AY701053	NM_003362	06/02/01	HIT000257292	UNG	202330_s_at	111	-0.6666666667	1
NR_002960	NM_005891	06/02/01	HIT000383005	ACAT2	209608_s_at	111	-0.6666666667	2
AF009297	NM_199133	06/02/01	HIT000061997	LOC134145	225670_at	0	-1	5
AK025276	NM_001129	06/02/01	HIT000008550	AEBP1	201792_at	0	-1	5
AF086071	NM_016391	06/02/02	HIT000066950	HSPC111	214011_s_at	111	-0.6666666667	1
AK096580	NM_000373	06/02/02	HIT000021435	UMPS	202706_s_at	111	-0.6666666667	0
BC008287	NM_021974	06/02/02	HIT000087022	POLR2F	209511_at	111	-0.6666666667	2
BC045672	NM_002370	06/02/02	HIT000098110	MAGOH	210092_at	111	-1	2
BX647159	NM_002657	06/02/02	HIT000055806	PLAGL2	202924_s_at	111	-0.6666666667	1
CR625252	NM_000373	06/02/02	HIT000021435	UMPS	202706_s_at	111	-0.6666666667	0
BC017993	NM_003619	06/02/02	HIT000089516	PRSS12	205515_at	1	-0.6666666667	5
BC039555	NM_003619	06/02/02	HIT000089516	PRSS12	205515_at	1	-0.6666666667	5
CR625561	NM_003619	06/02/02	HIT000089516	PRSS12	205515_at	1	-0.6666666667	5
NR_003584	NM_003619	06/02/02	HIT000089516	PRSS12	205515_at	1	-0.6666666667	5
CR613601	NM_021196	06/02/02	HIT000292796	SLC4A5	221723_s_at	0	-0.3333333333	5
NR_002444	NM_001006605	06/02/02	HIT000383116	FAM69A	216044_x_at	0	-1	4
NR_002984	NM_002436	06/02/02	HIT000382995	MPP1	202974_at	0	-1	4
BC025336	NM_018941	06/02/02	HIT000091044	CLN8	219340_s_at	10	-0.3333333333	6
AF086549	NM_138468	06/03/01	HIT000067428	ICA1L	230454_at	1	-0.3333333333	4
AK000998	NM_017801	06/03/02	HIT000003472	CMTM6	217947_at	0	-1	5
BC067277	NM_007101	06/03/02	HIT000262522	SARDH	210063_at	0	-0.6666666667	4
M29310	NM_003818	06/03/02	HIT000195311	CDS2	212862_at	0	-0.6666666667	5
BC031965	NM_001268	7	HIT000092501	RCBTB2	204759_at	10	-0.6666666667	4
BC064478	NM_012241	8	HIT000261398	SIRT5	219185_at	1	-0.6666666667	4
CR601575	NM_032801	8	HIT000280770	JAM3	231720_s_at	0	-0.6666666667	5
AB002443	NM_021649	9	HIT000057987	TICAM2	239431_at	0	-0.6666666667	4
BC111519	NM_030626	9	HIT000339932	N/A	228886_at	10	-0.6666666667	4
